# Supplementary material for: Functional redundancy revealed by the deletion of the mimivirus GMC-oxidoreductase genes
Source: Microlife. 2024 Apr 5;5:uqae006. doi: 10.1093/femsml/uqae006 (PMC11042495; doi:10.1093/femsml/uqae006)
Supplement: uqae006_Supplemental_Files [file uqae006_supplemental_files.zip]

Archive with 2 entries (2 files):
- SImicrolifeR2clean.docx
- TableS2_Revisionf.xlsx
