# Supplementary material for: Functional redundancy revealed by the deletion of the mimivirus GMC-oxidoreductase genes
Source: Microlife. 2024 Apr 5;5:uqae006. doi: 10.1093/femsml/uqae006 (PMC11042495; doi:10.1093/femsml/uqae006)
Supplement: uqae006_Supplemental_Files [file uqae006_supplemental_files.zip › TableS2_Revisionf.xlsx]

## Sheet: M. reunion
accession	protein name	mol. weight (Da)	Virion				Fibrils
			peptides	spectral counts	iBAQ	Rank	peptides	spectral counts	iBAQ	Rank
qu_143	putative GMC-type oxidoreductase	76945	71	276	1.76947e+08	6	76	602	4.37027e+08	1
qu_757	hypothetical protein	21968	4	10	1.19963e+07	54	9	42	1.44153e+08	2
qu_734	hypothetical protein	23302	5	33	83498480	14	5	44	94194952	3
qu_482	hypothetical protein	21099	11	40	6.53698e+07	16	13	61	90800896	4
qu_880	hypothetical protein	49215	22	65	2.88004e+07	29	26	128	8.25752e+07	5
qu_384	Thioredoxin	39459	21	56	7.45862e+07	15	23	74	8.09327e+07	6
qu_646	uncharacterized cupin RmlC-type domain protein	18499	11	23	2.3824e+07	31	16	43	7.31033e+07	7
qu_644	hypothetical protein	37344	21	47	6.17173e+07	19	19	62	7.28479e+07	8
qu_515	hypothetical protein	25475	10	25	1.18882e+07	55	15	74	6.90642e+07	9
qu_465	thioredoxin domain-containing protein	19438	10	23	30656854	28	10	56	63273672	10
qu_772	hypothetical protein	24047	14	60	1.20129e+08	10	19	69	6.24738e+07	11
qu_351	hypothetical protein	30607	17	38	1.88456e+07	37	19	78	58429104	12
qu_946	GMC oxidoreductase	76360	40	132	4.23842e+07	23	45	171	5.63287e+07	13
qu_773	hypothetical protein	26538	22	85	1.51965e+08	7	17	60	5.49226e+07	14
qu_657	hypothetical protein	28864	2	2	1.41325e+06	135	3	8	43327120	15
qu_600	hypothetical protein	37211	31	88	6.41079e+07	17	16	65	2.79723e+07	16
qu_738	hypothetical protein	39948	6	20	43071444	22	6	24	27954986	17
qu_557	putative triacylglycerol lipase	38826	34	79	2.14389e+07	35	17	39	2.02395e+07	18
qu_420	hypothetical protein	39401	7	15	21613216	34	11	29	1.8079e+07	19
qu_480	hypothetical protein	21376	8	15	1.73368e+07	40	9	13	1.65713e+07	20
qu_618	hypothetical protein	11580	3	5	4.40597e+06	96	6	13	1.62926e+07	21
qu_625	putative prolyl 4-hydroxylase	27901	12	22	5.32593e+06	86	14	49	1.46077e+07	22
qu_76	collagen-like protein 1	91015	5	10	2720393	108	9	36	11003547	23
qu_280	uncharacterized WD repeat-containing protein	153562	28	65	9.63004e+06	60	22	78	1.03666e+07	24
FUN_010889-T1	survival of motor neuron-related-splicing factor 30	33126	1	2	5213797	88	1	2	10084345	25
qu_736	hypothetical protein	40921	20	80	5.57851e+07	20	9	25	9.92958e+06	26
qu_324	hypothetical protein	19980	4	5	1.22823e+06	138	10	18	9.71323e+06	27
qu_686	NHL repeat-containing protein	43392	18	66	6.32785e+07	18	8	22	9.24881e+06	28
qu_509	hypothetical protein	19344	9	16	9.36087e+06	62	9	20	8.18714e+06	29
qu_767	hypothetical protein	37663	19	36	1.07753e+07	58	19	46	6.75081e+06	30
qu_64	hypothetical protein	21868	5	7	5.80742e+06	82	8	17	6.62979e+06	31
qu_291	hypothetical protein	23506	1	1	102069	190	8	15	4.71907e+06	32
qu_638	hypothetical protein	11215					4	5	4040366	33
qu_616	uncharacterized N-acetyltransferase	46994	24	56	1.42677e+07	45	18	48	4.01545e+06	34
qu_752	orphan	34296	6	15	1.71567e+07	41	4	5	3.41605e+06	35
qu_205	probable glutaredoxin	12084	8	12	6267339	79	6	8	3.22075e+06	36
qu_514	hypothetical protein	63202	18	44	2.33417e+07	32	14	23	2.77786e+06	37
qu_345	hypothetical protein	39318	13	32	1.81104e+07	38	10	20	2.57887e+06	38
qu_582	hypothetical protein	16640	6	15	103009248	12	3	3	2165801	39
qu_55	hypothetical protein	8296	5	8	9390940	61	2	5	2.08615e+06	40
qu_682	phosphatidylethanolamine-binding protein-like protein	16882	8	11	2.9582e+06	104	6	8	1696508	41
qu_367	hypothetical protein	21736	4	16	3.19024e+07	25	2	8	1.34646e+06	42
qu_196	putative amine oxidase	56642	21	36	5.12823e+06	89	12	24	1.34523e+06	43
qu_70	uncharacterized virion-associated membrane protein	39117	12	19	1.33293e+07	48	4	6	1.33221e+06	44
qu_475	hypothetical protein	52379	1	1	376194	170	1	2	1.27471e+06	45
qu_584	hypothetical protein	35586	8	10	1.80424e+06	126	9	16	1.11519e+06	46
qu_477	hypothetical protein	142243	45	55	2.03197e+06	122	39	50	1.10081e+06	47
qu_546	hypothetical protein	86695	53	119	1.64071e+07	44	27	37	1.0702e+06	48
qu_683	low complexity hypothetical protein	47185	6	11	1.31872e+07	49	5	5	870681	49
qu_297	hypothetical protein	14835	3	3	670118	158	3	6	864530	50
qu_327	Uncharacterized protein L309 gi|55416931|gb|AAV50581.1| unknown	30561	2	3	2.41561e+06	115	2	3	797313	51
qu_547	hypothetical protein	76930	40	67	8.9981e+06	63	16	18	731677	52
FUN_005294-T1	Ubiquitin-60S ribosomal protein L40	16631	3	3	1.19432e+06	140	4	4	639106	53
qu_267	hypothetical protein	28538	3	5	2516296	112	2	2	637422	54
FUN_002277-T1	Dynamin family	85705					1	1	598302	55
qu_580	Thioredoxin	15191					2	2	586957	56
qu_828	hypothetical protein	28776	8	22	1.67642e+07	42	4	7	573876	57
qu_585	hypothetical protein	56754	22	71	3.09331e+07	27	6	9	501836	58
qu_629	Thiol oxidoreductase E10R	34053	18	26	6.67676e+06	78	4	4	486221	59
qu_221	hypothetical protein	45001	15	18	1.01604e+06	147	7	9	436974	60
qu_685	hypothetical protein	19573	8	31	201517840	5	2	4	431595	61
qu_325	putative protein phosphatase 2C	33565	11	12	2.69298e+06	109	5	7	406751	62
qu_349	hypothetical protein	9695	3	4	3657360	100	2	5	374586	63
qu_747	Serpin	46879	17	23	2.76607e+06	106	5	7	350978	64
qu_525	probable zinc-type alcohol dehydrogenase-like protein	47354	17	40	1.0027e+07	59	6	10	350808	65
qu_412	hypothetical protein	89610	20	28	2.44661e+06	114	10	12	329512	66
qu_695	putative amine oxidase	54291					3	5	329382	67
qu_511	putative PAN domain-containing protein	24425	4	9	1.66935e+07	43	2	4	315097	68
qu_250	collagen-like protein 4	79544					4	10	297214	69
qu_219	putative DNA-dependent RNA polymerase subunit Rpb9	22289	3	5	2.2729e+06	118	1	1	279372	70
qu_423	hypothetical protein	91000	25	70	21853438	33	10	11	260211	71
FUN_012775-T1	C2 domain	71312					2	5	225323	72
FUN_003406-T1	Peptidyl-prolyl cis-trans isomerase	18087					4	4	225054	73
qu_684	hypothetical protein	30286	5	12	1.23686e+07	51	1	1	217656	74
qu_491	hypothetical protein	28145					1	1	210578	75
qu_900	hypothetical protein	11477	2	3	1.40143e+06	136	2	2	210308	76
qu_710	Collagen triple helix repeat containing protein	191259	1	2	39517	203	5	8	209685	77
qu_304	hypothetical protein lvs_L234	24406	1	2	72095.4	197	4	4	184559	78
qu_470	hypothetical protein	25271					1	1	182740	79
qu_544	hypothetical protein	10721	5	27	1.11502e+08	11	1	1	174296	80
qu_366	putative regulator of chromosome condensation	107437	53	387	2.15482e+08	3	6	7	174189	81
qu_748	hypothetical protein	22233	6	12	5.7603e+06	83	2	3	141027	82
qu_826	putative chaperon protein DnaJ	9368					1	1	110883	83
qu_924	hypothetical protein	39477	13	29	4.40885e+06	95	3	5	90524.5	84
qu_620	hypothetical protein	44621	4	4	236922	179	4	6	89680.8	85
qu_737	hypothetical protein	32336	6	10	5.40267e+06	85	1	1	84993.5	86
qu_307	Ricin-type lectin protein	22911	3	8	1.11248e+07	56	1	3	84115	87
qu_430	hypothetical protein	20862	6	7	1.13125e+06	141	1	1	80882	88
qu_207	collagen triple helix repeat containing protein	131064	2	2	46641.1	200	3	3	78551.2	89
qu_824	putative PAN domain-containing protein	22435	5	7	6081741	80	1	1	74612.5	90
qu_947	putative endonuclease/exonuclease/phosphatase	79875					1	1	74535.4	91
FUN_006585-T1	Rho GTPase-activating protein 22/24/25	84145					1	1	70263.2	92
FUN_005909-T1	C2 domain	38138					3	4	69620.5	93
qu_124	hypothetical protein	40596					3	3	68374.3	94
qu_248	Collagen triple helix repeat containing protein	44720	3	3	93752.6	192	5	6	67971.1	95
qu_464	hypothetical protein	139105	93	431	1.49142e+08	8	9	9	59989.4	96
qu_378	hypothetical protein	57328	9	9	2.04952e+06	121	1	1	58047.7	97
FUN_014353-T1	Protein of unknown function (DUF3455)	21838	1	1	72619.3	196	2	2	56160.9	98
qu_709	collagen-like protein 6	141539	2	2	62422.9	199	3	3	55271.7	99
qu_206	collagen triple helix repeat-containing protein	106717	1	1	27059.1	207	1	1	53566.9	100
qu_883	glucose-methanol-choline oxidoreductase	60778					2	2	53235.3	101
qu_409	hypothetical protein	30040	16	66	87460400	13	2	2	48663.1	102
FUN_004415-T1	hypothetical protein	48071					1	1	48360.1	103
qu_764	putative glutamine amidotransferase-like protein	23676	1	1	32925	204	1	1	48230.4	104
qu_251	collagen triple helix repeat containing protein	78279					1	2	46568.6	105
qu_446	capsid protein D13L	67238	68	806	518653376	1	3	4	44583.4	106
qu_136	Choline dehydrogenase	61628					2	2	34720.9	107
qu_268	hypothetical protein	38970	29	83	4.70214e+07	21	2	2	34417.6	108
FUN_006355-T1	N-methyltransferase activity, variant 2	160287					1	1	34350.3	109
qu_141	hypothetical protein	15223					1	1	30528.2	110
qu_964	probable cholinesterase	64868					2	2	29441.7	111
qu_431	putative core protein	75338	69	367	2.2047e+08	2	2	2	28186.5	112
FUN_002349-T1	C2 and GRAM domain-containing protein	56521					3	3	27839.4	113
FUN_014048-T1	protein serine/threonine kinase activity	204243					1	1	21906.3	114
FUN_007478-T1	hypothetical protein	95467					1	1	21704.5	115
qu_398	putative DNA-directed RNA polymerase subunit	22532	10	17	5.47613e+06	84	1	1	16634.1	116
qu_656	putative tyrosine-protein phosphatase	24840	12	18	7.52379e+06	75	1	1	13964.4	117
qu_663	hypothetical protein	36625	10	14	1.09604e+06	143	2	2	12300.7	118
FUN_000357-T1	hypothetical protein	44186					1	1	8494.99	119
FUN_001262-T1	U11/U12 small nuclear ribonucleoprotein 48 kDa protein	93249					1	1	7487.96	120
qu_639	structural PPIase-like protein	26569	6	7	1.02473e+06	145	1	1	6317.94	121
FUN_015419-T1	hypothetical protein	250461					1	1	4059.14	122
qu_467	putative J domain-containing protein	42221					1	1	not quantified
FUN_010280-T1	ketol-acid reductoisomerase [EC:1.1.1.86]|calmodulin|actinin-like protein	30829					1	1	not quantified
qu_669	orphan	5784	3	17	209348256	4
qu_589	hypothetical protein	17955	11	45	1.2181e+08	9
qu_775	hypothetical protein	32226	7	17	3.44462e+07	24
qu_368	hypothetical protein	56316	31	97	3.16271e+07	26
qu_454	hypothetical protein	17244	4	10	25818504	30
qu_623	hypothetical protein	29447	15	36	2.00467e+07	36
qu_543	hypothetical protein	18141	6	10	1.79173e+07	39
qu_519	hypothetical protein	20432	8	17	1.40657e+07	46
qu_692	hypothetical protein	26417	18	37	1.36374e+07	47
qu_529	hypothetical protein glt_00638	9907	5	9	12732662	50
qu_617	hypothetical protein	11815	7	8	12285856	52
qu_245	RNA polymerase subunit 5	23541	14	26	1.22822e+07	53
qu_530-532	DNA directed RNA polymerase %28II%29 subunit 1	119453	70	132	1.0833e+07	57
qu_313	kinesin-like protein	339986	155	281	8.94392e+06	64
qu_424	hypothetical protein	87443	46	73	8.64603e+06	65
qu_493	putative DNA directed RNA polymerase subunit	41630	17	32	8.49855e+06	66
qu_261_259_257_255	DNA directed RNA polymerase subunit 2	125416	60	119	8.34036e+06	67
qu_405	divergent methyltransferase	40370	20	39	8.13601e+06	68
qu_328	hypothetical protein	8110	2	5	8028901	69
qu_495	hypothetical protein	199755	94	169	7.98001e+06	70
qu_371	putative transcription termination factor	95426	48	91	7.92809e+06	71
qu_578	hypothetical protein	23850	8	14	7.67743e+06	72
qu_697	hypothetical protein	62887	41	65	7.60931e+06	73
qu_169	hypothetical protein	51058	27	41	7.52874e+06	74
qu_438	hypothetical protein	56175	14	21	7.26182e+06	76
qu_404	probable mRNA-capping enzyme	136590	64	117	6.77794e+06	77
qu_220	DNA-directed RNA polymerase subunit 6	46141	13	22	5963502	81
qu_563	hypothetical protein	59781	31	46	5.26258e+06	87
qu_769	putative chemotaxis protein CheD	31169	8	13	4.88801e+06	90
qu_753	hypothetical protein	49938	23	35	4.86299e+06	91
qu_572	VVI8 helicase	79516	40	65	4.84981e+06	92
qu_344	uncharacterized myristoylated membrane protein	29395	3	3	4.80312e+06	93
qu_513	hypothetical protein	10593	6	8	4.48788e+06	94
qu_361	poxvirus poly%28A%29 polymerase catalytic subunit-like protein	67815	30	46	4.30118e+06	97
qu_376	putative thiol protease	34896	12	17	4.19217e+06	98
qu_508	ankyrin repeat-containing protein	219141	79	116	3.70082e+06	99
qu_724	putative serine/threonine-protein kinase	80157	27	35	3.62572e+06	101
qu_347	putative early transcription factor large subunit	245225	84	126	3.34441e+06	102
qu_204	DNA topoisomerase 1b	39906	14	19	2.963e+06	103
qu_23	hypothetical protein	21233	6	8	2.84618e+06	105
qu_399	putative NTPase	134005	49	66	2.75521e+06	107
qu_419	hypothetical protein MIMI_R398	41246	16	22	2.69157e+06	110
qu_170	hypothetical protein	50940	19	23	2572304	111
qu_770	putative bifunctional metalloprotease/ubiquitin-protein ligase	100069	27	37	2.47417e+06	113
qu_320	putative serine/threonine-protein kinase	47356	17	24	2.30093e+06	116
qu_558	XRN 5'-3' exonuclease	93111	39	51	2.30034e+06	117
qu_338	probable DNA polymerase family X	40598	20	28	2.22016e+06	119
qu_486	hypothetical protein	32747	10	12	2.21167e+06	120
qu_231	Topoisomerase I	96906	37	52	1.97917e+06	123
qu_411	hypothetical protein	127231	36	46	1.87648e+06	124
qu_643	hypothetical protein	38822	4	7	1827116	125
qu_382	hypothetical protein	21290	5	6	1.70044e+06	127
qu_312	peptidase C19 subfamily protein	51173	13	18	1.69407e+06	128
qu_596	putative ATP-dependent RNA helicase	66972	17	27	1.63238e+06	129
qu_421	F10-like kinase	54385	13	18	1.60659e+06	130
qu_390	probable FAD-linked sulfhydryl oxidase	16981	3	4	1.58905e+06	131
qu_379	putative DNA-directed RNA polymerase II subunit N	8860	4	6	1.53532e+06	132
qu_440	uncharacterized short-chain type dehydrogenase/reductase	37903	8	8	1.51179e+06	133
qu_932	putative lipocalin	19105	4	4	1499578	134
qu_500	orphan	11233	1	4	1.26495e+06	137
qu_754	P13-like protein	33489	10	12	1.20371e+06	139
qu_568	putative ATP-dependent RNA helicase	51600	17	26	1.10644e+06	142
qu_750	hypothetical protein	16574	5	5	1.06289e+06	144
qu_346	uncharacterized metallopeptidase WLM domain protein	22781	7	9	1.02069e+06	146
qu_329	hypothetical protein	10979	1	4	999348	148
qu_576	Chain A%2C A Megaviridae Orfan Gene Encodes A New Nucleotidyl Transferase 4AMQ_A	45873	17	19	958509	149
FUN_012283-T1	ketol-acid reductoisomerase [EC:1.1.1.86]|calmodulin|actinin-like protein	27970	4	4	911143	150
qu_246	hypothetical protein	17750	2	2	849671	151
qu_768	endonuclease VIII-like protein	37647	5	5	797848	152
qu_571	hypothetical protein	32361	10	10	796794	153
qu_466	putative ADP-ribosyl glycohydrolase	58740	10	13	761125	154
qu_322	NAD-dependent DNA ligase	72056	13	16	747469	155
qu_335	probable formamidopyrimidine-DNA glycosylase	33463	9	13	719304	156
qu_350	hypothetical protein	20898	5	8	680890	157
qu_729	Uncharacterized protein L684 gi|55417295|gb|AAV50945.1| unknown	56486	10	12	659053	159
qu_373	hypothetical protein	33827	6	7	628349	160
qu_678	hypothetical protein	59156	6	6	624422	161
qu_383	hypothetical protein	30954	5	7	605319	162
qu_393	putative ankyrin repeat protein	90149	15	15	567601	163
qu_395	uncharacterized glycosyltransferase	29888	4	4	533260	164
qu_388	putative ATP-dependent RNA helicase	208612	42	50	532407	165
qu_733	endonuclease for the repair of UV-irradiated DNA	39578	5	6	455103	166
qu_496	hypothetical protein	30933	6	8	450381	167
qu_227	hypothetical protein	87553	14	15	402605	168
qu_315	putative endonuclease 4	32949	4	5	399360	169
qu_434	hypothetical protein	42079	6	9	365915	171
qu_681	hypothetical protein	34943	2	2	348085	172
qu_668	Bulb-type mannose-specific lectin	21574	1	1	347012	173
qu_386	putative ATP-dependent RNA helicase	61764	1	3	286613	174
qu_330	hypothetical protein	19413	2	2	256080	175
qu_243	putative Zn-dependent peptidase	50666	5	5	246866	176
qu_762	hypothetical protein	13377	1	1	240526	177
qu_866	hypothetical protein	23249	2	2	238018	178
qu_394	hypothetical protein	29429	4	5	228655	180
qu_713	hypothetical protein	12969	1	1	139807	181
qu_408	putative endonuclease of the XPG family	54100	2	2	135417	182
FUN_000481-T1	hypothetical protein	319619	1	3	134933	183
qu_484	hypothetical protein	24362	1	1	130845	184
FUN_009185-T1	cytokinin trans-hydroxylase|cytochrome P450 family 709	83335	1	1	125203	185
qu_665	hypothetical protein	25427	1	2	120233	186
FUN_000616-T1	Serine/threonine-protein phosphatase PP1-alpha catalytic subunit	34476	4	4	114757	187
qu_138	hypothetical protein	49755	4	4	114095	188
qu_803	putative Fe-S-cluster redox enzyme	34852	1	1	111690	189
FUN_013396-T1	voltage-dependent anion channel protein 2	33586	2	2	95848.6	191
qu_780	hypothetical protein	22326	1	1	78708.3	193
qu_642	hypothetical protein	28168	2	2	76259.8	194
qu_963	putative Fe2OG oxygenase family oxidoreductase	25167	3	3	75082.1	195
qu_492	putative bifunctional polynucleotide phosphatase/kinase	49171	4	4	70302	198
qu_687	hypothetical protein	32384	1	1	45310.6	201
qu_461	Capsid protein	69341	2	2	45253.1	202
FUN_012866-T1	[protein]-arginine 3-hydroxylase / protease [EC:1.14.11.73 3.4.-.-]	110622	1	1	31798	205
qu_225	RAS family GTPase	23738	1	1	28315.1	206
FUN_008567-T1	DNA mismatch repair protein MSH2	55737	1	1	19591.2	208
qu_418	hypothetical protein	64964	1	1	17913.5	209
qu_359	transcription factor S-II-related protein	20747	1	1	15117.2	210
FUN_014740-T1	Leucine-rich repeats, outliers	193254	1	1	10209.2	211
FUN_001864-T1	heat shock 70kDa protein 1/2/6/8	147446	1	1	7342.21	212
FUN_012036-T1	Splicing factor 3B subunit 4	34112	1	1	6539.19	213
qu_68	hypothetical protein	67161	1	1	5123.31	214
FUN_008773-T1	Four repeated domains in the Fasciclin I family of proteins, present in many other contexts.	78472	1	1	3587.56	215
FUN_013731-T1	peroxin-5|tumor suppressor p53-binding protein 1	129663	1	1	1754.62	216

## Sheet: M. reunion KO(qu_946)
accession	protein name	mol. weight (Da)	Virion				Fibrils
			peptides	spectral counts	iBAQ	Rank	peptides	spectral counts	iBAQ	Rank
qu_143	putative GMC-type oxidoreductase	76945	64	164	2.06037e+08	4	74	313	1.90555e+08	1
qu_465	thioredoxin domain-containing protein	19438	8	15	39335428	23	14	54	124534048	2
qu_757	hypothetical protein	21968	6	7	3.22543e+07	27	7	19	9.40923e+07	3
qu_384	Thioredoxin	39459	23	42	1.02803e+08	10	44	110	9.36497e+07	4
qu_657	hypothetical protein	28864	9	13	59013264	16	12	36	8.23706e+07	5
qu_600	hypothetical protein	37211	20	38	38993984	24	46	106	7.94064e+07	6
qu_734	hypothetical protein	23302	5	32	87583776	12	8	55	78890976	7
qu_773	hypothetical protein	26538	24	54	2.2105e+08	2	27	59	7.02207e+07	8
qu_646	uncharacterized cupin RmlC-type domain protein	18499	10	15	2.53835e+07	33	22	38	5.6797e+07	9
qu_64	hypothetical protein	21868	6	7	9.42604e+06	53	19	36	5.15941e+07	10
qu_582	hypothetical protein	16640	9	21	129693208	8	8	15	50244748	11
qu_351	hypothetical protein	30607	15	21	10685164	50	30	70	48418048	12
qu_880	hypothetical protein	49215	23	42	3.02207e+07	29	39	85	3.85845e+07	13
qu_345	hypothetical protein	39318	17	26	1.51515e+07	44	46	76	3.20861e+07	14
qu_738	hypothetical protein	39948	10	20	67330384	14	17	38	30651296	15
qu_644	hypothetical protein	37344	17	26	7.40428e+06	70	19	30	2.38262e+07	16
qu_752	orphan	34296	12	32	1.81321e+08	7	12	25	2.0803e+07	17
qu_686	NHL repeat-containing protein	43392	14	26	4.22648e+07	19	12	24	18479096	18
qu_736	hypothetical protein	40921	17	35	6.27303e+07	15	13	27	1.82947e+07	19
qu_291	hypothetical protein	23506	4	4	1011782	153	21	29	1.79429e+07	20
qu_280	uncharacterized WD repeat-containing protein	153562	35	54	9.39636e+06	54	34	72	1.68829e+07	21
qu_557	putative triacylglycerol lipase	38826	31	55	29988192	30	23	44	16135440	22
FUN_011648-T1	hypothetical protein	33026					9	24	1.58566e+07	23
qu_625	putative prolyl 4-hydroxylase	27901	11	15	4.52054e+06	88	16	37	14869296	24
qu_772	hypothetical protein	24047	16	37	9.20009e+07	11	21	29	13347024	25
qu_367	hypothetical protein	21736	5	10	3.8172e+07	25	3	5	1.24017e+07	26
qu_616	uncharacterized N-acetyltransferase	46994	23	35	8.51646e+06	59	28	49	1.22836e+07	27
qu_205	probable glutaredoxin	12084	5	6	5028436	84	10	16	11717069	28
qu_682	phosphatidylethanolamine-binding protein-like protein	16882	7	8	1.72255e+06	129	9	14	1.16439e+07	29
qu_423	hypothetical protein	91000	29	42	15921044	42	26	31	8393295	30
qu_366	putative regulator of chromosome condensation	107437	49	157	2.10353e+08	3	34	44	8.16328e+06	31
qu_618	hypothetical protein	11580	6	7	5.14007e+06	83	11	17	7292728	32
qu_420	hypothetical protein	39401	13	16	9087360	57	22	39	6.91762e+06	33
qu_76	collagen-like protein 1	91015	8	10	4.50128e+06	89	18	33	6.01936e+06	34
qu_480	hypothetical protein	21376	7	9	1.72563e+07	40	9	13	5949904	35
qu_297	hypothetical protein	14835	2	3	1.06107e+06	151	6	8	5.51192e+06	36
qu_515	hypothetical protein	25475	10	17	11919744	48	9	18	4.85093e+06	37
FUN_003211-T1	WNT inhibitory factor 1	41515	1	1	9439.94	315	6	10	4.7573e+06	38
FUN_010996-T1	Alpha beta-hydrolase	135523	1	1	6346.82	323	58	98	3.30689e+06	39
qu_544	hypothetical protein	10721	5	10	2.20173e+07	34	4	6	3.18242e+06	40
FUN_010889-T1	survival of motor neuron-related-splicing factor 30	33126					1	1	3.12405e+06	41
qu_482	hypothetical protein	21099	13	23	31158120	28	13	18	2.93325e+06	42
qu_585	hypothetical protein	56754	31	53	3.49882e+07	26	20	25	2.17211e+06	43
qu_464	hypothetical protein	139105	105	255	1.23894e+08	9	62	84	2.05934e+06	44
qu_514	hypothetical protein	63202	21	29	1.20168e+07	47	24	36	2.00154e+06	45
qu_307	Ricin-type lectin protein	22911	4	4	41901216	20	3	4	1.97771e+06	46
qu_475	hypothetical protein	52379	4	5	229392	197	7	14	1.96974e+06	47
qu_580	Thioredoxin	15191	1	1	133689	220	5	5	1.94502e+06	48
FUN_014353-T1	Protein of unknown function (DUF3455)	21838	5	8	443283	176	6	9	1.90964e+06	49
qu_695	putative amine oxidase	54291	2	2	191690	204	9	11	1.88608e+06	50
qu_656	putative tyrosine-protein phosphatase	24840	4	4	1.80335e+06	126	17	18	1.86907e+06	51
qu_547	hypothetical protein	76930	34	43	7.43444e+06	69	23	25	1858896	52
qu_196	putative amine oxidase	56642	18	21	7.11625e+06	72	19	25	1.75564e+06	53
FUN_015149-T1	mitochondrial-processing peptidase subunit alpha [EC:3.4.24.64]|glutathionyl-hydroquinone reductase [EC:1.8.5.7]	53866					20	24	1.60563e+06	54
qu_828	hypothetical protein	28776	10	17	1.10394e+07	49	5	9	1.52299e+06	55
qu_546	hypothetical protein	86695	49	71	1.32066e+07	45	38	48	1.48693e+06	56
FUN_007478-T1	hypothetical protein	95467	2	2	37223.5	274	13	14	1.4824e+06	57
qu_412	hypothetical protein	89610	16	19	2.25464e+06	123	18	22	1.44578e+06	58
qu_883	glucose-methanol-choline oxidoreductase	60778	5	6	151836	214	13	14	1.33275e+06	59
qu_710	Collagen triple helix repeat containing protein	191259	3	3	62860.6	243	13	18	1.32175e+06	60
qu_769	putative chemotaxis protein CheD	31169	8	12	3.8382e+06	97	8	9	1.31155e+06	61
qu_511	putative PAN domain-containing protein	24425	4	8	2.06919e+07	35	5	6	1.27388e+06	62
qu_136	Choline dehydrogenase	61628	2	2	41209.2	269	11	13	1.22299e+06	63
qu_325	putative protein phosphatase 2C	33565	13	16	7.63294e+06	66	13	13	1.19158e+06	64
FUN_011161-T1	cytochrome c oxidase subunit 5b	17896					4	5	1.14466e+06	65
qu_304	hypothetical protein lvs_L234	24406	4	4	274190	189	6	6	1.10214e+06	66
qu_785	hypothetical protein	28147					9	12	1.04968e+06	67
FUN_002728-T1	beta-agarase [EC:3.2.1.81]|polysaccharide biosynthesis protein PslG	80015					8	10	1.04496e+06	68
qu_620	hypothetical protein	44621	6	9	206009	202	11	14	1.02533e+06	69
FUN_005294-T1	Ubiquitin-60S ribosomal protein L40	16631	5	7	1.52165e+06	137	9	26	1.01484e+06	70
FUN_004807-T1	hypothetical protein	20513	1	1	45278.7	266	9	9	1.00371e+06	71
qu_584	hypothetical protein	35586	12	13	1.36288e+06	143	11	14	982930	72
FUN_001276-T1	hypothetical protein	26272	1	1	50525.5	259	4	4	931684	73
qu_509	hypothetical protein	19344	12	17	2.03125e+07	36	7	9	853397	74
FUN_010658-T1	neutral ceramidase [EC:3.5.1.23]	77568	1	1	6780.85	322	16	20	820674	75
qu_525	probable zinc-type alcohol dehydrogenase-like protein	47354	19	27	8.1943e+06	62	9	11	796400	76
FUN_005598-T1	PFAM LmbE family protein	28921					5	6	773401	77
qu_629	Thiol oxidoreductase E10R	34053	18	20	9.47923e+06	52	10	10	755989	78
FUN_012255-T1	Papain-like cysteine protease AvrRpt2	39267					5	7	745699	79
FUN_003580-T1	ubiquinol-cytochrome c reductase core subunit 1|mitochondrial-processing peptidase subunit beta [EC:3.4.24.64]	54807	2	2	38114.5	273	15	17	732802	80
qu_378	hypothetical protein	57328	7	8	1.21655e+06	149	7	8	726803	81
qu_767	hypothetical protein	37663	14	24	5.40048e+06	81	8	14	668640	82
qu_70	uncharacterized virion-associated membrane protein	39117	11	12	1.55342e+07	43	8	8	641699	83
qu_409	hypothetical protein	30040	16	30	43002380	18	7	8	640941	84
qu_737	hypothetical protein	32336	5	7	3.7409e+06	100	8	9	633952	85
qu_324	hypothetical protein	19980	7	8	1.18989e+06	150	5	5	624515	86
qu_446	capsid protein D13L	67238	68	371	372929248	1	20	22	619719	87
qu_431	putative core protein	75338	77	204	1.87605e+08	6	15	18	599676	88
qu_684	hypothetical protein	30286	9	12	1.8024e+07	39	2	3	596745	89
FUN_006596-T1	hypothetical protein	21993					4	5	584528	90
FUN_008781-T1	hypothetical protein	21032					6	6	584108	91
qu_685	hypothetical protein	19573	6	20	188236672	5	3	5	578836	92
FUN_003406-T1	Peptidyl-prolyl cis-trans isomerase	18087					8	10	566241	93
qu_55	hypothetical protein	8296	3	4	6.32397e+06	75	3	3	558460	94
qu_344	uncharacterized myristoylated membrane protein	29395	4	8	3.47984e+06	104	1	1	556120	95
qu_643	hypothetical protein	38822	7	7	1709438	130	4	4	548117	96
FUN_003504-T1	hypothetical protein	20082	6	7	1.38529e+06	142	5	5	524871	97
qu_419	hypothetical protein MIMI_R398	41246	16	19	3.01777e+06	108	10	11	522169	98
FUN_002643-T1	cation-dependent mannose-6-phosphate receptor	28844	1	1	76627.1	235	6	9	518554	99
qu_543	hypothetical protein	18141	5	5	7.4576e+06	67	2	2	508999	100
FUN_008365-T1	tripeptidyl-peptidase I [EC:3.4.14.9]|physarolisin [EC:3.4.21.103]	62271					4	6	487863	101
qu_31	mg966 gene product	22905					5	6	481787	102
qu_824	putative PAN domain-containing protein	22435	5	7	4850204	86	2	2	479248	103
qu_623	hypothetical protein	29447	12	21	2.70115e+07	32	5	5	432904	104
FUN_001335-T1	Ras-related protein Rab-8A	24597					1	1	417991	105
FUN_008773-T1	Four repeated domains in the Fasciclin I family of proteins, present in many other contexts.	78472	4	4	181615	208	4	5	415387	106
qu_221	hypothetical protein	45001	11	11	997835	155	9	9	405877	107
FUN_005909-T1	C2 domain	38138	1	1	23008.7	296	7	8	404240	108
FUN_002349-T1	C2 and GRAM domain-containing protein	56521	1	1	11914.6	309	6	9	396920	109
qu_124	hypothetical protein	40596					9	10	386611	110
FUN_003903-T1	alpha-amylase [EC:3.2.1.1]	53285					11	12	364056	111
FUN_012044-T1	hypothetical protein	20066	1	1	26059	291	4	4	358420	112
FUN_012687-T1	hypothetical protein	17857	1	1	139884	218	1	1	357547	113
FUN_009237-T1	para-nitrobenzyl esterase [EC:3.1.1.-]	58571					5	6	335920	114
FUN_000357-T1	hypothetical protein	44186					1	3	334967	115
qu_250	collagen-like protein 4	79544					4	8	329263	116
FUN_003789-T1	leucine binding	64274					9	10	303565	117
qu_491	hypothetical protein	28145	2	3	142737	217	3	3	288862	118
FUN_005403-T1	hypothetical protein	22598					3	3	288578	119
qu_747	Serpin	46879	16	20	4.00664e+06	96	6	6	287965	120
qu_683	low complexity hypothetical protein	47185	11	16	1.69326e+07	41	4	6	282942	121
qu_741	hypothetical protein	16247	2	2	390802	180	3	3	281954	122
qu_68	hypothetical protein	67161	10	11	211364	200	11	12	280631	123
FUN_010015-T1	Regulator of chromosome condensation (RCC1) repeat	66540					10	14	275832	124
FUN_005903-T1	solute carrier family 31 (copper transporter), member 1	24769					3	3	270891	125
FUN_007894-T1	alkaline phosphatase [EC:3.1.3.1]	61252	12	13	382153	182	11	12	265415	126
qu_477	hypothetical protein	142243	60	67	2.33593e+06	121	27	29	263037	127
qu_486	hypothetical protein	32747	4	4	396706	178	3	3	258867	128
FUN_011210-T1	hypothetical protein	46491					5	6	245574	129
qu_900	hypothetical protein	11477	2	4	1.31906e+06	145	3	3	243591	130
qu_269	hypothetical protein	6495					2	2	236127	131
qu_697	hypothetical protein	62887	25	38	4.23704e+06	94	9	10	232569	132
FUN_012613-T1	serine protease [EC:3.4.21.-]|aqualysin 1 [EC:3.4.21.111]	42550					9	10	229933	133
FUN_011775-T1	hypothetical protein	24860	1	1	59046.6	249	3	3	228476	134
FUN_007256-T1	hypothetical protein	44480					3	3	223519	135
qu_964	probable cholinesterase	64868					10	11	221119	136
qu_267	hypothetical protein	28538	5	7	2.70318e+06	112	2	2	218718	137
FUN_012949-T1	hexosaminidase [EC:3.2.1.52]	59321					6	6	216496	138
FUN_000851-T1	NADH dehydrogenase (ubiquinone) 1 alpha/beta subcomplex 1, acyl-carrier protein	15851					2	2	203473	139
FUN_010411-T1	peroxiredoxin 2/4 [EC:1.11.1.24]	47987	1	1	7476.98	319	7	7	199318	140
qu_519	hypothetical protein	20432	5	6	6.03928e+06	77	2	2	183188	141
FUN_003820-T1	hypothetical protein	46026	1	1	23952.2	294	3	3	181670	142
qu_251	collagen triple helix repeat containing protein	78279					2	4	181322	143
FUN_011495-T1	exodeoxyribonuclease VII large subunit [EC:3.1.11.6]|superoxide dismutase, Fe-Mn family [EC:1.15.1.1]	25037					2	2	181289	144
qu_376	putative thiol protease	34896	15	20	6.0096e+06	78	5	5	171029	145
FUN_004830-T1	hypothetical protein	15438					1	1	168824	146
FUN_001455-T1	acid phosphatase activity	33081					3	3	167238	147
FUN_007527-T1	thioredoxin 1	11390					4	4	166374	148
FUN_000490-T1	function. Source PGD	11711					1	1	160666	149
qu_490	hypothetical protein	37391					2	2	160088	150
FUN_005137-T1	leucine binding	63036					7	7	159956	151
FUN_010813-T1	Protein of unknown function (DUF1838)	25480					2	2	155876	152
qu_140	putative methyltransferase	25493					2	2	153966	153
FUN_012445-T1	mitochondrial import inner membrane translocase subunit TIM9	14418					1	1	153324	154
FUN_003500-T1	NADH:ubiquinone reductase (non-electrogenic) [EC:1.6.5.9]	66097	1	1	not quantified		7	7	147983	155
qu_775	hypothetical protein	32226	9	14	1.80868e+07	38	2	3	144490	156
qu_709	collagen-like protein 6	141539	5	7	218016	198	7	7	140910	157
FUN_012596-T1	hypothetical protein	13565					1	1	138837	158
qu_617	hypothetical protein	11815	3	4	4.0539e+06	95	1	1	137424	159
qu_430	hypothetical protein	20862	7	8	1.55505e+06	136	2	2	134806	160
qu_496	hypothetical protein	30933	5	10	1.25303e+06	147	4	4	131595	161
qu_748	hypothetical protein	22233	5	6	4.46076e+06	91	2	3	127826	162
FUN_000683-T1	hypothetical protein	22154					2	2	122993	163
FUN_001628-T1	hypothetical protein	13980					1	1	121939	164
FUN_003792-T1	tripeptidyl-peptidase I [EC:3.4.14.9]|physarolisin [EC:3.4.21.103]	62803					3	4	120790	165
qu_470	hypothetical protein	25271	2	2	145350	215	2	2	118849	166
FUN_003631-T1	cathepsin F [EC:3.4.22.41]|cruzipain [EC:3.4.22.51]|adenylate dimethylallyltransferase (cytokinin synthase) [EC:2.5.1.27 2.5.1.112]	36398					1	2	117424	167
qu_248	Collagen triple helix repeat containing protein	44720	2	2	20267.3	298	4	7	113130	168
qu_398	putative DNA-directed RNA polymerase subunit	22532	11	11	5951069	79	2	2	111194	169
FUN_007930-T1	hypothetical protein	82027	1	1	23192.1	295	1	1	109757	170
FUN_011419-T1	hypothetical protein	26650					2	2	107834	171
FUN_010153-T1	purine nucleosidase [EC:3.2.2.1]|pyrimidine-specific ribonucleoside hydrolase [EC:3.2.-.-]	41899					3	3	106805	172
qu_207	collagen triple helix repeat containing protein	131064	3	3	62062	245	5	5	106034	173
qu_603	putative patatin-like phospholipase	33932					3	3	105546	174
FUN_012036-T1	Splicing factor 3B subunit 4	34112	3	3	516977	172	3	3	105405	175
FUN_013067-T1	lysosomal alpha-mannosidase [EC:3.2.1.24]	114078					9	10	105026	176
FUN_014467-T1	Profilin-2	13828					1	1	101379	177
qu_440	uncharacterized short-chain type dehydrogenase/reductase	37903	3	3	186776	207	2	2	98110	178
FUN_008844-T1	protein transport	87083					6	7	97240.3	179
FUN_016025-T1	chaperonin GroES	10642					1	1	96168.4	180
FUN_010140-T1	tripeptidyl-peptidase I [EC:3.4.14.9]	59492					2	2	95652	181
FUN_008075-T1	hypothetical protein	59047					2	2	93293.5	182
FUN_012635-T1	microbial collagenase [EC:3.4.24.3]	30199					2	2	92985.7	183
qu_776	hypothetical protein	64691					6	6	92801.7	184
qu_764	putative glutamine amidotransferase-like protein	23676					1	1	92398.5	185
FUN_000715-T1	glucose-1-phosphate thymidylyltransferase [EC:2.7.7.24]|flagellar hook-length control protein FliK|trimeric autotransporter adhesin	87267					5	5	92199.3	186
FUN_014656-T1	hypothetical protein	16852					1	1	92003.8	187
qu_368	hypothetical protein	56316	32	52	2.92484e+07	31	6	7	91597.5	188
FUN_000405-T1	Amidohydrolase family	97368	2	2	38529.4	271	5	5	88693.9	189
FUN_002070-T1	superoxide dismutase, Cu-Zn family [EC:1.15.1.1]	17076					2	2	88002.9	190
FUN_010486-T1	Dienelactone hydrolase family, variant 2	28934					1	1	87225.5	191
FUN_013902-T1	para-nitrobenzyl esterase [EC:3.1.1.-], variant 2	60677					2	2	86348.9	192
FUN_013396-T1	voltage-dependent anion channel protein 2	33586	12	15	4.42817e+06	92	4	4	86052.1	193
FUN_011459-T1	Peptidyl-prolyl cis-trans isomerase 7	18521					2	2	84017.7	194
FUN_011823-T1	protein disulfide-isomerase A1 [EC:5.3.4.1]	59360					6	7	82723.9	195
qu_336	probable glucosamine 6-phosphate N-acetyltransferase	17035					1	1	81819	196
FUN_004415-T1	hypothetical protein	48071	2	2	83695.4	230	1	1	79528.9	197
FUN_000590-T1	threonyl-tRNA synthetase [EC:6.1.1.3]|protein disulfide-isomerase A2 [EC:5.3.4.1]|Rho GDP-dissociation inhibitor|dynein assembly factor 5, axonemal	22716					3	4	78517.9	198
FUN_012424-T1	Belongs to the peptidase M28 family	58816					2	2	73931.4	199
FUN_006064-T1	heparan-alpha-glucosaminide N-acetyltransferase [EC:2.3.1.78]	92861					2	4	73189.2	200
FUN_015141-T1	tripeptidyl-peptidase I [EC:3.4.14.9]|physarolisin [EC:3.4.21.103]	61600					4	4	72235.2	201
FUN_003293-T1	acetylcholinesterase [EC:3.1.1.7]|cholinesterase [EC:3.1.1.8]	59181					5	5	70554.2	202
FUN_005711-T1	leucyl aminopeptidase [EC:3.4.11.1]	55506	3	3	27076.2	290	5	5	70536.9	203
FUN_011192-T1	Leucine rich repeat	109581					3	3	65958.6	204
qu_692	hypothetical protein	26417	14	26	1.85232e+07	37	3	3	63309.2	205
FUN_013971-T1	Glycosyl hydrolases family 39	57743					5	5	63147.5	206
FUN_013657-T1	protein-glucosylgalactosylhydroxylysine glucosidase [EC:3.2.1.107]	81659					3	3	62825.9	207
FUN_004876-T1	Four repeated domains in the Fasciclin I family of proteins, present in many other contexts.	89636	2	2	57093.3	252	3	3	62692.2	208
FUN_009229-T1	Peptidyl-prolyl cis-trans isomerase fkbp12	11774					1	1	61461.8	209
FUN_009750-T1	acid ceramidase [EC:3.5.1.23]|N-acylethanolamine-hydrolysing acid amidase [EC:3.5.1.-]	39261					1	1	61225.2	210
qu_418	hypothetical protein	64964	3	4	102679	228	3	3	59218.1	211
qu_924	hypothetical protein	39477	18	25	3.75655e+06	98	2	2	59137.7	212
FUN_015689-T1	Amidohydrolase family	126481					6	6	58363.7	213
qu_246	hypothetical protein	17750	5	5	1.33298e+06	144	1	1	56855.9	214
qu_350	hypothetical protein	20898	6	6	1.5086e+06	138	1	1	56457.9	215
FUN_002006-T1	acetylcholinesterase [EC:3.1.1.7]|cholinesterase [EC:3.1.1.8]	58141					4	4	55898.4	216
FUN_014744-T1	filamin	80157					4	5	53761.5	217
qu_327	Uncharacterized protein L309 gi|55416931|gb|AAV50581.1| unknown	30561	6	9	2639736	115	1	1	53521	218
FUN_000911-T1	N-acetylated-alpha-linked acidic dipeptidase [EC:3.4.17.21]	79591	3	3	62093.8	244	3	3	53148.7	219
qu_638	hypothetical protein	11215	1	1	383558	181	1	1	52617.9	220
qu_698	hypothetical protein	57915	1	2	108255	226	1	1	52002.5	221
FUN_006273-T1	sterol 24-C-methyltransferase [EC:2.1.1.41]	39023					2	2	50245.2	222
qu_328	hypothetical protein	8110	2	2	4.55886e+06	87	2	2	49410.2	223
FUN_000915-T1	Profilin-1A	13084					1	1	49143.1	224
FUN_006036-T1	PhoPQ-activated pathogenicity-related protein	55377					4	4	49007.1	225
FUN_013793-T1	electron-transferring-flavoprotein dehydrogenase [EC:1.5.5.1]	66803					5	6	48553.6	226
FUN_011186-T1	Enhancer of rudimentary	15136					1	1	47237.2	227
FUN_009774-T1	catalase [EC:1.11.1.6]	55347					5	5	47020.6	228
qu_969	hypothetical protein	25013					1	1	45795.9	229
FUN_004838-T1	cinnamyl-alcohol dehydrogenase [EC:1.1.1.195]	20064					2	2	44544.3	230
FUN_000163-T1	U2-associated protein SR140|protein JSN1	127322					1	1	44295.3	231
FUN_005980-T1	microbial collagenase [EC:3.4.24.3]|bacterial leucyl aminopeptidase [EC:3.4.11.10]	33365					2	2	43727.3	232
qu_424	hypothetical protein	87443	44	61	8.41922e+06	61	4	4	43590.2	233
FUN_004747-T1	hypothetical protein	20267	6	7	174901	209	4	4	42669.3	234
qu_639	structural PPIase-like protein	26569	10	12	1.61433e+06	132	2	2	42093	235
FUN_014818-T1	muramoyltetrapeptide carboxypeptidase [EC:3.4.17.13]	37603					2	2	39907.5	236
FUN_006770-T1	hypothetical protein	43302					1	1	39545.5	237
FUN_012510-T1	PHD finger-like domain-containing protein 5A	12443					1	1	37425.8	238
FUN_000072-T1	beta-glucosidase [EC:3.2.1.21]	74981					3	3	36075.5	239
FUN_002999-T1	2-oxoglutarate dehydrogenase E1 component [EC:1.2.4.2]	115038					4	4	34935.5	240
FUN_015618-T1	serine protease [EC:3.4.21.-]|aqualysin 1 [EC:3.4.21.111]	75382					2	2	33837.3	241
FUN_009235-T1	citrate synthase [EC:2.3.3.1]	52748					2	2	33663.9	242
FUN_010263-T1	beta-glucosidase [EC:3.2.1.21]	89157					3	3	32711.8	243
FUN_009954-T1	phosphoenolpyruvate phosphomutase [EC:5.4.2.9]	37554					1	1	32147.9	244
FUN_001249-T1	Serine carboxypeptidase S28	63959					2	2	31891.1	245
FUN_014964-T1	filamin|plexin C	89370					3	3	31200.6	246
FUN_005108-T1	phospholipase B1, membrane-associated [EC:3.1.1.4 3.1.1.5]	45059					1	1	30377.1	247
FUN_001303-T1	Rab9 effector protein with kelch motifs	40681					1	1	29416.5	248
FUN_001905-T1	aprataxin and PNK-like factor [EC:4.2.99.18], variant 2	76888					1	1	27973.6	249
FUN_008093-T1	F-type H+-transporting ATPase subunit delta	48779					1	1	27005.4	250
qu_243	putative Zn-dependent peptidase	50666	7	7	590432	169	2	2	26657.8	251
FUN_001864-T1	heat shock 70kDa protein 1/2/6/8	147446	5	5	36135.1	276	3	3	26530.6	252
qu_702	hypothetical protein	53755					2	2	26353	253
FUN_000641-T1	cathepsin D [EC:3.4.23.5]|cathepsin E [EC:3.4.23.34]|phytepsin [EC:3.4.23.40]	53771					1	1	26234	254
FUN_001332-T1	acyloxyacyl hydrolase [EC:3.1.1.77]	66728					3	3	26003.5	255
FUN_009060-T1	DOMON domain-containing protein	71688					1	1	25431	256
FUN_003317-T1	gamma-glutamyltranspeptidase / glutathione hydrolase [EC:2.3.2.2 3.4.19.13]|gamma-glutamyltranspeptidase / glutathione hydrolase / leukotriene-C4 hydrolase [EC:2.3.2.2 3.4.19.13 3.4.19.14]	67042					1	1	24925.4	257
FUN_010038-T1	carboxypeptidase PM20D1 [EC:3.4.17.-]	59812					3	3	24790.4	258
FUN_006847-T1	domain in glucosyltransferases, myotubularins and other putative membrane-associated proteins	42211					1	1	23801	259
qu_745	hypothetical protein	34690					1	1	23613.7	260
FUN_002364-T1	Universal stress protein family	21469					1	1	22882.6	261
FUN_011837-T1	C-8 sterol isomerase [EC:5.-.-.-]	24427	1	2	264706	193	2	2	22799.6	262
FUN_003343-T1	hypothetical protein	22041					1	1	22331.1	263
FUN_000495-T1	hypothetical protein	21051					1	1	21767	264
FUN_003982-T1	14-3-3 protein epsilon	29155					2	2	21750.4	265
qu_909	hypothetical protein	36665	1	1	9584.13	314	2	2	21181.4	266
FUN_000880-T1	ubiquinol-cytochrome c reductase iron-sulfur subunit [EC:7.1.1.8]	25037					1	1	20578.7	267
qu_724	putative serine/threonine-protein kinase	80157	25	31	2.87456e+06	109	3	3	20458.5	268
FUN_010527-T1	hypothetical protein	33072					1	1	20163.5	269
FUN_001072-T1	ATP-dependent RNA helicase DDX20 [EC:3.6.4.13]	48365	1	1	73316.2	237	1	1	20157.1	270
qu_23	hypothetical protein	21233	5	8	1.75818e+06	127	1	1	19804.3	271
FUN_003199-T1	hypothetical protein	32829	1	1	30155.6	282	1	1	18960.1	272
qu_395	uncharacterized glycosyltransferase	29888	4	5	662017	165	1	1	18858.1	273
FUN_009035-T1	putative enoyl-CoA hydratase, mitochondrial	32190					1	1	18753.4	274
FUN_014258-T1	malate dehydrogenase [EC:1.1.1.37]	49037					2	2	18561.6	275
FUN_004593-T1	(3R)-3-hydroxyacyl-CoA dehydrogenase / 3a,7a,12a-trihydroxy-5b-cholest-24-enoyl-CoA hydratase / enoyl-CoA hydratase 2 [EC:1.1.1.- 4.2.1.107 4.2.1.119]|multifunctional beta-oxidation protein [EC:4.2.1.- 1.1.1.-]	79239					1	1	18230.3	276
FUN_006566-T1	Actin-1	41676	3	3	47366.1	262	3	3	18221.7	277
FUN_014048-T1	protein serine/threonine kinase activity	204243	1	1	2737.93	328	1	1	18177.8	278
FUN_002929-T1	adenylate cyclase [EC:4.6.1.1]|kinesin family member 2/24	115344					2	2	17169.4	279
qu_405	divergent methyltransferase	40370	20	25	6.37928e+06	74	1	1	17096.2	280
FUN_014752-T1	hypothetical protein	53377	1	1	16048.1	303	1	1	16658.9	281
FUN_005645-T1	usherin	401105					8	9	16543.2	282
FUN_007907-T1	hypothetical protein	54715					2	2	16050.6	283
FUN_003628-T1	cofilin|destrin (actin-depolymerizing factor)	15554					1	1	15854.1	284
FUN_000525-T1	V-type H+-transporting ATPase subunit a	92623					3	3	15740.6	285
FUN_006306-T1	phagosome-associated TMK96	196835					2	2	15541	286
FUN_012374-T1	hypothetical protein	134169					1	1	15527.2	287
qu_663	hypothetical protein	36625	13	16	1.41091e+06	141	3	4	15355.1	288
FUN_007475-T1	hypothetical protein	102913					1	1	14598.4	289
FUN_015887-T1	hypothetical protein	20182					1	1	14455.8	290
FUN_015060-T1	hypothetical protein	52777					1	1	14356.8	291
FUN_012861-T1	mitogen-activated protein kinase kinase kinase 7 [EC:2.7.11.25]	120989					1	1	14256.6	292
FUN_010884-T1	large subunit ribosomal protein L9e|chaperonin GroEL	60850					2	2	12717.9	293
FUN_000044-T1	para-nitrobenzyl esterase [EC:3.1.1.-]	63102					1	1	12657.8	294
FUN_008342-T1	NADH dehydrogenase (ubiquinone) 1 alpha subcomplex subunit 8	20006					1	1	12303.2	295
FUN_015477-T1	hypothetical protein	92929					1	1	12151.5	296
FUN_004921-T1	dipeptidyl-peptidase 4 [EC:3.4.14.5], variant 2	79942					2	2	11876.2	297
qu_119	hypothetical protein	21804					1	1	11861.8	298
FUN_007132-T1	RAC serine/threonine-protein kinase [EC:2.7.11.1]	56635					1	1	11539.8	299
FUN_010986-T1	Svf1-like C-terminal lipocalin-like domain	37484					1	1	11529.4	300
FUN_001525-T1	hypothetical protein	51394	2	2	33571.6	278	1	1	11421.8	301
FUN_001311-T1	hypothetical protein	78188					1	1	11396.4	302
FUN_001116-T1	F/Y rich C-terminus	61473					1	1	11112.8	303
FUN_009014-T1	sialate O-acetylesterase [EC:3.1.1.53]	54599					1	1	10280	304
FUN_011644-T1	Alpha amylase, catalytic domain	62134					1	1	10233.7	305
FUN_009215-T1	beta-galactosidase [EC:3.2.1.23]	70151					2	2	10098.9	306
FUN_008334-T1	FAST kinase domain-containing protein 2	63460					1	1	9912.6	307
FUN_008074-T1	serine-type D-Ala-D-Ala carboxypeptidase/endopeptidase (penicillin-binding protein 4) [EC:3.4.16.4 3.4.21.-]	53103					1	1	9737.53	308
qu_219	putative DNA-dependent RNA polymerase subunit Rpb9	22289	4	6	2.48382e+06	117	1	1	9401.92	309
FUN_006576-T1	alpha-D-xyloside xylohydrolase [EC:3.2.1.177]	68289					1	1	9205.65	310
FUN_005709-T1	hypothetical protein	76093					2	2	9193.61	311
FUN_015998-T1	alpha-mannosidase [EC:3.2.1.24]|alpha-mannosidase II [EC:3.2.1.114]|lysosomal alpha-mannosidase [EC:3.2.1.24]	140964					3	3	8944.73	312
FUN_015049-T1	hypothetical protein	61227					1	1	8887.82	313
FUN_008034-T1	protein disulfide-isomerase A6 [EC:5.3.4.1]	38852					1	1	8703.45	314
FUN_000856-T1	protein N-lysine methyltransferase METTL21A [EC:2.1.1.-]|protein N-lysine methyltransferase METTL21C [EC:2.1.1.-]	26741					1	1	8629.5	315
FUN_000312-T1	pyridoxal 5'-phosphate synthase pdxS subunit [EC:4.3.3.6]	33064					1	1	8583.4	316
FUN_001074-T1	glycerophosphodiester phosphodiesterase activity	35751					1	1	8541.06	317
FUN_005695-T1	Amidohydrolase family	125959					2	2	8457.56	318
qu_268	hypothetical protein	38970	36	63	4.1139e+07	21	1	1	8442.62	319
qu_467	putative J domain-containing protein	42221					1	1	8373.78	320
FUN_012713-T1	nidogen (entactin)	92835					1	1	8216.07	321
FUN_004937-T1	Transmembrane protein. Source PGD	147420					2	2	8145.99	322
qu_882	putative serine/threonine-protein kinase/receptor	182514					3	3	7870.8	323
FUN_001493-T1	gelsolin	52619					1	1	7813.06	324
FUN_009022-T1	hypothetical protein	55339					2	2	7023.54	325
qu_529	hypothetical protein glt_00638	9907	4	5	7457290	68	1	2	7021.3	326
qu_563	hypothetical protein	59781	27	31	5.15772e+06	82	1	1	6933.7	327
FUN_004212-T1	succinate dehydrogenase (ubiquinone) flavoprotein subunit [EC:1.3.5.1]	70858					1	1	6760.21	328
FUN_003551-T1	carbonic anhydrase [EC:4.2.1.1]	66220					1	1	6699.2	329
FUN_005849-T1	transcriptional regulator ATRX [EC:3.6.4.12]	22259					2	2	6553.15	330
FUN_013647-T1	hypothetical protein	45263					1	1	6545.14	331
FUN_009911-T1	1-pyrroline-5-carboxylate dehydrogenase [EC:1.2.1.88]	63918					1	1	6271.37	332
FUN_010977-T1	Zinc-binding dehydrogenase	37760					1	1	6168.12	333
FUN_004706-T1	Belongs to the peptidase M28 family	49292					1	1	5850.82	334
FUN_010966-T1	phospholipid-translocating ATPase [EC:7.6.2.1]|phospholipid-transporting ATPase [EC:7.6.2.1]	145602					1	1	5482.84	335
FUN_001725-T1	polyamine oxidase [EC:1.5.3.14 1.5.3.16 1.5.3.-]	53812					1	1	5335.38	336
FUN_004152-T1	hypothetical protein	225251					2	2	5080.69	337
FUN_003449-T1	uncharacterized protein	32745					1	1	4763.67	338
FUN_004402-T1	Pyridine nucleotide-disulfide oxidoreductase domain-containing protein 2	62652					1	1	4631.8	339
FUN_006841-T1	phospholipase B1, membrane-associated [EC:3.1.1.4 3.1.1.5]	61708					2	2	4356.93	340
FUN_013693-T1	adenosylhomocysteinase [EC:3.3.1.1]|carboxylesterase 2 [EC:3.1.1.1 3.1.1.84 3.1.1.56]	53078					1	1	3863.48	341
FUN_012471-T1	glutamate dehydrogenase (NAD(P)+) [EC:1.4.1.3]	60606					1	1	3733.24	342
qu_320	putative serine/threonine-protein kinase	47356	15	17	1.96099e+06	125	1	1	3628.59	343
FUN_013126-T1	cellular response to calcium ion	109029	3	3	28816.2	285	2	2	3386.65	344
FUN_015624-T1	hypothetical protein	466865					2	2	3333.19	345
FUN_010076-T1	plastin-1	108902					1	1	3027.56	346
FUN_000336-T1	vinculin	188238					2	2	2922.96	347
FUN_005660-T1	alpha-glucosidase [EC:3.2.1.20]	101728					1	1	2779.79	348
qu_249	Collagen triple helix repeat containing protein	91891					1	1	2748.28	349
FUN_003816-T1	N-acetylated-alpha-linked acidic dipeptidase [EC:3.4.17.21]	89704					1	1	2697.7	350
FUN_006477-T1	quercetin 2,3-dioxygenase [EC:1.13.11.24]	38170					1	1	2523.74	351
FUN_005820-T1	monoamine oxidase [EC:1.4.3.4]	80442					1	1	2422.02	352
qu_861	putative ariadne-like ring finger protein	112236					1	1	2111.92	353
FUN_009672-T1	alpha-1,3-glucosidase activity	107731					1	1	2059.69	354
FUN_012346-T1	endothelin-converting enzyme [EC:3.4.24.71]|putative endopeptidase [EC:3.4.24.-]	77412					1	1	1773.05	355
FUN_003881-T1	aldehyde dehydrogenase (NAD+) [EC:1.2.1.3]|aldehyde dehydrogenase (NAD(P)+) [EC:1.2.1.5]	55196					1	1	1620.64	356
FUN_013287-T1	E3 ubiquitin-protein ligase RNF213-like	575816					1	1	1562.93	357
FUN_000513-T1	Cytochrome P450	56455					1	1	1456.94	358
FUN_002282-T1	oligopeptidase B [EC:3.4.21.83]	103102					1	1	1236.39	359
FUN_001626-T1	N-methyltransferase activity	147348					1	1	991.669	360
FUN_013777-T1	xanthine dehydrogenase/oxidase [EC:1.17.1.4 1.17.3.2]	194259					1	1	931.806	361
qu_438	hypothetical protein	56175	15	21	3.70953e+06	102	2	3	not quantified
FUN_012636-T1	serine protease [EC:3.4.21.-]|aqualysin 1 [EC:3.4.21.111]	43967					2	2	not quantified
FUN_015885-T1	bacterial leucyl aminopeptidase [EC:3.4.11.10]	41823					1	1	not quantified
FUN_012188-T1	4-aminobutyrate aminotransferase [EC:2.6.1.19]	48458					1	1	not quantified
FUN_003826-T1	Saposin (B) Domains	25620					1	1	not quantified
qu_589	hypothetical protein	17955	10	24	5.61735e+07	17
qu_669	orphan	5784	2	4	39961772	22
qu_578	hypothetical protein	23850	11	13	12302072	46
qu_245	RNA polymerase subunit 5	23541	16	22	1.04435e+07	51
qu_530-532	DNA directed RNA polymerase %28II%29 subunit 1	119453	61	89	9.38369e+06	55
qu_495	hypothetical protein	199755	105	137	9.31467e+06	56
qu_169	hypothetical protein	51058	23	28	8.68337e+06	58
qu_313	kinesin-like protein	339986	156	215	8.48481e+06	60
qu_493	putative DNA directed RNA polymerase subunit	41630	23	32	7.87235e+06	63
qu_261_259_257_255	DNA directed RNA polymerase subunit 2	125416	55	70	7.69332e+06	64
qu_371	putative transcription termination factor	95426	46	67	7.67881e+06	65
qu_681	hypothetical protein	34943	5	5	7319792	71
qu_753	hypothetical protein	49938	24	32	6.77681e+06	73
qu_404	probable mRNA-capping enzyme	136590	55	74	6.24558e+06	76
qu_572	VVI8 helicase	79516	37	51	5.48972e+06	80
qu_454	hypothetical protein	17244	1	1	4855301	85
qu_361	poxvirus poly%28A%29 polymerase catalytic subunit-like protein	67815	25	31	4480088	90
qu_508	ankyrin repeat-containing protein	219141	83	103	4.40592e+06	93
qu_220	DNA-directed RNA polymerase subunit 6	46141	6	9	3752064	99
AccaoMp13	similar to NuoG of E. coli%2C Swiss-Prot Accession Number P33602	8246	1	1	3728484	101
qu_399	putative NTPase	134005	48	58	3.55849e+06	103
qu_347	putative early transcription factor large subunit	245225	86	110	3.32566e+06	105
qu_170	hypothetical protein	50940	23	28	3.18329e+06	106
qu_770	putative bifunctional metalloprotease/ubiquitin-protein ligase	100069	25	32	3.14732e+06	107
qu_204	DNA topoisomerase 1b	39906	14	17	2.84038e+06	110
qu_349	hypothetical protein	9695	3	5	2790970	111
qu_558	XRN 5'-3' exonuclease	93111	34	41	2.65349e+06	113
qu_338	probable DNA polymerase family X	40598	19	24	2.65257e+06	114
qu_379	putative DNA-directed RNA polymerase II subunit N	8860	5	5	2.49093e+06	116
qu_390	probable FAD-linked sulfhydryl oxidase	16981	6	7	2.397e+06	118
qu_411	hypothetical protein	127231	37	49	2.39441e+06	119
qu_312	peptidase C19 subfamily protein	51173	13	18	2.3454e+06	120
qu_421	F10-like kinase	54385	15	19	2.26451e+06	122
qu_500	orphan	11233	1	1	2.14576e+06	124
qu_932	putative lipocalin	19105	3	3	1751670	128
qu_329	hypothetical protein	10979	3	3	1.63412e+06	131
qu_382	hypothetical protein	21290	5	5	1.57723e+06	135
qu_754	P13-like protein	33489	9	13	1.47028e+06	139
qu_231	Topoisomerase I	96906	30	39	1.42857e+06	140
qu_596	putative ATP-dependent RNA helicase	66972	22	26	1.25212e+06	148
qu_750	hypothetical protein	16574	5	5	1.02498e+06	152
qu_768	endonuclease VIII-like protein	37647	9	10	1.00585e+06	154
FUN_014974-T1	glutathione S-transferase [EC:2.5.1.18]	15179	3	3	967648	156
qu_346	uncharacterized metallopeptidase WLM domain protein	22781	6	7	965670	157
qu_373	hypothetical protein	33827	8	9	836792	158
qu_466	putative ADP-ribosyl glycohydrolase	58740	10	11	836503	159
qu_568	putative ATP-dependent RNA helicase	51600	14	19	825953	160
qu_513	hypothetical protein	10593	4	4	749579	161
qu_393	putative ankyrin repeat protein	90149	19	20	741873	162
qu_678	hypothetical protein	59156	10	11	686744	163
qu_576	Chain A%2C A Megaviridae Orfan Gene Encodes A New Nucleotidyl Transferase 4AMQ_A	45873	13	14	682795	164
qu_388	putative ATP-dependent RNA helicase	208612	44	55	635183	167
qu_522	hypothetical protein	16160	2	2	628824	168
qu_335	probable formamidopyrimidine-DNA glycosylase	33463	9	10	567871	170
qu_729	Uncharacterized protein L684 gi|55417295|gb|AAV50945.1| unknown	56486	10	12	566487	171
qu_315	putative endonuclease 4	32949	5	5	514705	173
qu_394	hypothetical protein	29429	5	6	460245	174
qu_571	hypothetical protein	32361	8	8	450500	175
FUN_012283-T1	ketol-acid reductoisomerase [EC:1.1.1.86]|calmodulin|actinin-like protein	27970	4	4	435386	177
qu_322	NAD-dependent DNA ligase	72056	10	11	391861	179
qu_762	hypothetical protein	13377	1	1	376586	183
qu_227	hypothetical protein	87553	13	15	371237	184
qu_665	hypothetical protein	25427	4	5	367474	185
qu_383	hypothetical protein	30954	3	3	349493	186
qu_733	endonuclease for the repair of UV-irradiated DNA	39578	4	4	337555	187
qu_434	hypothetical protein	42079	9	10	291811	188
FUN_001354-T1	hypothetical protein	27330	2	2	269742	191
qu_138	hypothetical protein	49755	5	5	265141	192
FUN_001163-T1	hypothetical protein	33309	1	2	253189	194
FUN_012448-T1	hypothetical protein	21575	2	3	247162	195
FUN_000274-T1	response to other organism	44326	7	8	237716	196
qu_265	hypothetical protein	9231	2	2	214741	199
FUN_003560-T1	endoglucanase [EC:3.2.1.4]|rhamnogalacturonan endolyase [EC:4.2.2.23]	64310	5	5	208261	201
qu_668	Bulb-type mannose-specific lectin	21574	1	1	198619	203
qu_642	hypothetical protein	28168	3	3	190476	205
FUN_010004-T1	hypothetical protein	12867	1	1	189494	206
FUN_002825-T1	hypothetical protein	154061	7	7	174475	210
FUN_010805-T1	large repetitive protein	28039	3	3	172925	211
FUN_003837-T1	Ras-related C3 botulinum toxin substrate 1|cell division control protein 42|Rho family, other	21431	3	3	167490	212
FUN_003753-T1	hypothetical protein	45133	3	3	156991	213
FUN_015602-T1	filamin|plexin C	88770	3	4	143228	216
FUN_014611-T1	endoglucanase [EC:3.2.1.4]|rhamnogalacturonan endolyase [EC:4.2.2.23]	115664	2	2	125500	221
FUN_008080-T1	hypothetical protein	26293	2	2	122083	222
qu_963	putative Fe2OG oxygenase family oxidoreductase	25167	2	2	120402	223
qu_492	putative bifunctional polynucleotide phosphatase/kinase	49171	5	5	115382	224
qu_437	hypothetical protein	12078	1	1	114562	225
qu_484	hypothetical protein	24362	2	3	103645	227
qu_408	putative endonuclease of the XPG family	54100	3	3	87832.3	229
qu_497	hypothetical protein	47704	1	2	80848.8	231
FUN_000574-T1	ribosomal 40S subunit protein S13	16941	1	1	79750.6	232
qu_317	probable ribonuclease H protein	33588	1	1	76996.7	234
FUN_010879-T1	ADP/ATP carrier protein	34021	2	2	74475.6	236
qu_725	hypothetical protein	13152	1	1	72441.2	238
qu_225	RAS family GTPase	23738	2	2	70044.8	239
FUN_012189-T1	bifunctional polynucleotide phosphatase/kinase [EC:3.1.3.32 2.7.1.78]	62863	1	1	68636.5	240
qu_803	putative Fe-S-cluster redox enzyme	34852	1	1	68134.9	241
qu_359	transcription factor S-II-related protein	20747	2	2	67435.9	242
qu_780	hypothetical protein	22326	1	1	62035.9	246
qu_634	putative ankyrin repeat protein	34646	2	2	61536	247
FUN_010735-T1	hypothetical protein	24359	1	1	61433.3	248
qu_627	putative peptidase S9	34159	2	2	58845.2	250
qu_56	hypothetical protein	20915	1	1	58762.4	251
qu_461	Capsid protein	69341	3	3	56269.7	253
qu_459	hypothetical protein	15326	1	2	55232.3	254
qu_614	hypothetical protein	20600	1	1	52434.5	255
qu_946	GMC oxidoreductase	76360	2	2	51922.4	256
FUN_002233-T1	DEP domain-containing protein 5	196312	1	1	51862.3	257
AccaoMp14	similar to NuoG of E. coli%2C Swiss-Prot Accession Number P33602	43934	1	1	50624.9	258
qu_550	putative zinc metalloproteinase	73508	3	3	50470.6	260
qu_370	hypothetical protein lvs_R284	111800	1	1	48018.9	261
qu_425	Esterase lipase superfamily protein	30059	1	1	46728.1	263
FUN_001347-T1	hypothetical protein	28034	1	1	46071.2	264
FUN_008769-T1	hypothetical protein	26959	1	1	45980.1	265
qu_463	probable capsid protein 4	59152	1	1	45145.4	267
FUN_010054-T1	E3 ubiquitin-protein ligase KCMF1 [EC:2.3.2.27]	127897	1	1	43320.5	268
qu_253	hypothetical protein	19528	1	1	40411.7	270
FUN_013671-T1	mitogen-activated protein kinase kinase kinase 7 [EC:2.7.11.25]	111909	1	1	38195.9	272
FUN_015995-T1	hypothetical protein	31174	1	1	36424.6	275
FUN_003338-T1	mitochondrial import receptor subunit TOM40	39785	2	2	35251.9	277
FUN_000530-T1	Ras-related protein Rab-32	23696	1	1	31996.4	279
FUN_001322-T1	hypothetical protein	43605	1	1	31778	280
FUN_007841-T1	hypothetical protein	60666	1	1	30873.5	281
FUN_000616-T1	Serine/threonine-protein phosphatase PP1-alpha catalytic subunit	34476	2	2	29662.5	283
qu_505	hypothetical protein	104183	2	2	29263.8	284
qu_687	hypothetical protein	32384	1	1	28570.6	286
FUN_007701-T1	zinc ion binding, variant 2	50786	1	1	27711.2	287
qu_385	putative glycosyltransferase	29415	1	1	27702.4	288
qu_151	putative exoV-like protein	33089	1	1	27319.8	289
FUN_003233-T1	ribose 5-phosphate isomerase A [EC:5.3.1.6]|small subunit ribosomal protein S3Ae	29244	1	2	25350.3	292
FUN_014740-T1	Leucine-rich repeats, outliers	193254	1	1	24970.4	293
FUN_007758-T1	Ras- protein Rab-32A	24602	1	1	21547.3	297
FUN_005269-T1	spore coat protein A, manganese oxidase [EC:1.16.3.3]|o-aminophenol oxidase [EC:1.10.3.4]	66655	2	2	18106.9	300
FUN_002706-T1	hypothetical protein	44626	1	1	16991.3	301
FUN_001561-T1	60S ribosomal protein L18	20774	1	1	16585.1	302
FUN_009457-T1	Ras- protein Rab-11A	23438	1	1	14055.1	304
FUN_000481-T1	hypothetical protein	319619	1	1	13289.6	305
FUN_005433-T1	o-aminophenol oxidase [EC:1.10.3.4]	25331	1	1	12553.4	306
FUN_015531-T1	hypothetical protein	56059	1	1	12535.7	307
FUN_005249-T1	mitogen-activated protein kinase kinase kinase 7 [EC:2.7.11.25]	123823	1	1	12478.2	308
FUN_015554-T1	cytochrome P450 family 4 [EC:1.14.-.-]	117863	1	1	11415.9	310
qu_947	putative endonuclease/exonuclease/phosphatase	79875	1	1	10909.8	311
FUN_002674-T1	hypothetical protein	44377	1	1	10697.5	312
FUN_000704-T1	hypothetical protein	11991	1	1	10552.1	313
qu_339	putative ubiquitin-specific protease	54718	1	1	9006.13	316
FUN_011430-T1	enhancer of polycomb-like protein	103338	1	1	8853.84	317
qu_279	putative glycosyltransferase	68056	1	2	8620.74	318
qu_462	Capsid protein	253453	3	3	6796.22	321
FUN_000227-T1	WD domain, G-beta repeat	67597	1	1	5625.86	324
FUN_001452-T1	osomolarity two-component system, sensor histidine kinase NIK1 [EC:2.7.13.3]	144600	1	1	5384.04	325
FUN_009935-T1	myosin I|myosin V|thioredoxin reductase-like selenoprotein T	221673	1	1	4741.71	326
FUN_002119-T1	dynamin-binding protein	97369	1	1	3419.02	327

## Sheet: M. reunion KO(qu_143)
accession	protein name	mol. weight (Da)	Virion				Fibrils
			peptides	spectral counts	iBAQ	Rank	peptides	spectral counts	iBAQ	Rank
qu_465	thioredoxin domain-containing protein	19438	10	17	75873464	17	15	32	36383152	1
qu_757	hypothetical protein	21968	7	11	5.48843e+07	24	8	19	31705392	2
qu_657	hypothetical protein	28864	5	8	15702232	57	8	26	31259096	3
qu_773	hypothetical protein	26538	25	63	1.90332e+08	4	27	60	3.08367e+07	4
qu_600	hypothetical protein	37211	30	62	8.54413e+07	14	34	63	1.88918e+07	5
qu_734	hypothetical protein	23302	6	62	71661704	18	5	22	18419724	6
qu_582	hypothetical protein	16640	8	20	265981920	2	8	14	16953122	7
qu_384	Thioredoxin	39459	28	46	9.13718e+07	13	39	70	1.6298e+07	8
qu_64	hypothetical protein	21868	7	7	1.47785e+07	61	15	28	1.38434e+07	9
qu_351	hypothetical protein	30607	15	27	20512004	45	26	48	1.31421e+07	10
qu_646	uncharacterized cupin RmlC-type domain protein	18499	13	24	3.53441e+07	30	18	29	1.27321e+07	11
qu_345	hypothetical protein	39318	16	22	2.36842e+07	37	37	65	7.9472e+06	12
qu_880	hypothetical protein	49215	26	47	3.11418e+07	33	32	58	7.49617e+06	13
qu_644	hypothetical protein	37344	19	28	3.0195e+07	34	13	20	6.93328e+06	14
qu_291	hypothetical protein	23506	5	5	929527	174	18	30	6.14113e+06	15
FUN_011648-T1	hypothetical protein	33026					9	17	5.36246e+06	16
qu_280	uncharacterized WD repeat-containing protein	153562	33	53	1.28497e+07	67	31	71	5.06898e+06	17
qu_686	NHL repeat-containing protein	43392	20	44	85206496	15	8	14	4921534	18
qu_557	putative triacylglycerol lipase	38826	37	66	43959344	27	18	30	4455842	19
qu_366	putative regulator of chromosome condensation	107437	60	183	1.78125e+08	5	38	55	4.40057e+06	20
qu_367	hypothetical protein	21736	5	11	5.83521e+07	22	4	5	3.9323e+06	21
qu_752	orphan	34296	11	24	1.15419e+08	9	14	24	3.37798e+06	22
qu_738	hypothetical protein	39948	10	21	64792164	21	15	24	3.30556e+06	23
qu_772	hypothetical protein	24047	26	63	1.41187e+08	7	17	25	3.12107e+06	24
qu_205	probable glutaredoxin	12084	7	9	10461270	74	9	10	3053799	25
qu_736	hypothetical protein	40921	19	52	9.40882e+07	12	5	11	2.80409e+06	26
qu_76	collagen-like protein 1	91015	5	6	2.65677e+06	136	19	28	2.5121e+06	27
qu_616	uncharacterized N-acetyltransferase	46994	26	50	1.68077e+07	53	22	35	2.45796e+06	28
qu_625	putative prolyl 4-hydroxylase	27901	14	20	5347552	104	14	27	2.26785e+06	29
FUN_003211-T1	WNT inhibitory factor 1	41515	1	1	35747.5	266	5	5	2.08693e+06	30
qu_480	hypothetical protein	21376	9	12	31863648	32	9	12	1.91416e+06	31
qu_297	hypothetical protein	14835	6	8	2.23263e+06	144	6	7	1.79904e+06	32
qu_420	hypothetical protein	39401	10	13	17276568	51	20	26	1.67153e+06	33
qu_618	hypothetical protein	11580	5	6	5.70658e+06	100	11	14	1.45654e+06	34
qu_544	hypothetical protein	10721	6	9	34491376	31	3	5	1.42403e+06	35
qu_946	GMC oxidoreductase	76360	53	110	9.657e+07	11	27	33	1.36312e+06	36
qu_682	phosphatidylethanolamine-binding protein-like protein	16882	12	12	3.99826e+06	117	9	10	1.21616e+06	37
qu_515	hypothetical protein	25475	14	29	21516096	43	7	15	1.0332e+06	38
FUN_010996-T1	Alpha beta-hydrolase	135523					63	102	928294	39
FUN_007478-T1	hypothetical protein	95467	1	1	19422.8	290	14	18	809309	40
FUN_015149-T1	mitochondrial-processing peptidase subunit alpha [EC:3.4.24.64]|glutathionyl-hydroquinone reductase [EC:1.8.5.7]	53866					19	26	803788	41
qu_695	putative amine oxidase	54291					8	11	767980	42
qu_685	hypothetical protein	19573	7	23	124319280	8	6	6	752541	43
FUN_011161-T1	cytochrome c oxidase subunit 5b	17896	1	1	67874.8	247	4	6	679760	44
qu_482	hypothetical protein	21099	14	25	44136712	26	11	17	644869	45
qu_196	putative amine oxidase	56642	23	29	1.18095e+07	69	14	20	601079	46
FUN_011775-T1	hypothetical protein	24860					6	6	539026	47
qu_475	hypothetical protein	52379	5	5	912354	175	5	8	538859	48
qu_656	putative tyrosine-protein phosphatase	24840	12	12	7.91755e+06	89	13	14	482723	49
FUN_014353-T1	Protein of unknown function (DUF3455)	21838	2	2	482822	188	6	8	480804	50
qu_785	hypothetical protein	28147					8	13	446048	51
qu_136	Choline dehydrogenase	61628					14	14	437358	52
qu_883	glucose-methanol-choline oxidoreductase	60778					10	11	407906	53
FUN_005294-T1	Ubiquitin-60S ribosomal protein L40	16631	3	3	1.06123e+06	165	7	26	405463	54
FUN_003580-T1	ubiquinol-cytochrome c reductase core subunit 1|mitochondrial-processing peptidase subunit beta [EC:3.4.24.64]	54807					17	20	399091	55
FUN_005598-T1	PFAM LmbE family protein	28921					3	3	398716	56
qu_585	hypothetical protein	56754	30	66	5.77278e+07	23	13	18	393090	57
qu_547	hypothetical protein	76930	47	65	1.55048e+07	58	14	17	393054	58
qu_769	putative chemotaxis protein CheD	31169	8	10	7.46121e+06	90	8	8	383412	59
qu_304	hypothetical protein lvs_L234	24406	5	5	333447	194	6	7	381167	60
qu_514	hypothetical protein	63202	27	45	1.67869e+07	54	22	27	381110	61
FUN_001276-T1	hypothetical protein	26272	1	1	49290.8	256	3	3	379899	62
FUN_004807-T1	hypothetical protein	20513					7	7	374270	63
qu_580	Thioredoxin	15191					3	4	362067	64
qu_464	hypothetical protein	139105	114	286	1.69757e+08	6	45	52	357442	65
FUN_002728-T1	beta-agarase [EC:3.2.1.81]|polysaccharide biosynthesis protein PslG	80015					9	13	346538	66
qu_710	Collagen triple helix repeat containing protein	191259	4	5	187038	209	11	15	334971	67
qu_409	hypothetical protein	30040	16	31	71166864	20	6	6	290753	68
FUN_010658-T1	neutral ceramidase [EC:3.5.1.23]	77568					15	18	287011	69
qu_511	putative PAN domain-containing protein	24425	5	8	1.41389e+07	62	3	3	282992	70
qu_307	Ricin-type lectin protein	22911	7	8	1.00895e+07	77	2	3	280427	71
qu_423	hypothetical protein	91000	39	68	23418926	39	18	21	276635	72
qu_824	putative PAN domain-containing protein	22435	4	5	6.55093e+06	93	3	4	273989	73
FUN_012255-T1	Papain-like cysteine protease AvrRpt2	39267					4	5	254391	74
qu_620	hypothetical protein	44621	7	10	900032	176	10	13	247570	75
qu_828	hypothetical protein	28776	12	18	11239552	71	4	5	247455	76
qu_431	putative core protein	75338	84	252	2.28174e+08	3	13	14	243910	77
FUN_008365-T1	tripeptidyl-peptidase I [EC:3.4.14.9]|physarolisin [EC:3.4.21.103]	62271					5	7	223683	78
qu_446	capsid protein D13L	67238	84	494	452171328	1	18	22	223013	79
FUN_005909-T1	C2 domain	38138	2	2	86704.5	241	9	10	222812	80
qu_70	uncharacterized virion-associated membrane protein	39117	9	17	2.30591e+07	40	7	7	219308	81
qu_509	hypothetical protein	19344	15	20	1.68283e+07	52	6	6	210202	82
qu_543	hypothetical protein	18141	4	5	16127968	56	2	3	205460	83
qu_378	hypothetical protein	57328	13	18	2.18492e+06	145	7	7	205143	84
FUN_006596-T1	hypothetical protein	21993					2	4	192891	85
qu_55	hypothetical protein	8296	7	9	1.63649e+07	55	3	3	190901	86
qu_546	hypothetical protein	86695	56	85	2.88117e+07	35	20	22	188567	87
FUN_010411-T1	peroxiredoxin 2/4 [EC:1.11.1.24]	47987					11	12	188024	88
FUN_008781-T1	hypothetical protein	21032					5	5	186843	89
FUN_003504-T1	hypothetical protein	20082	4	5	800891	179	7	7	185981	90
FUN_002643-T1	cation-dependent mannose-6-phosphate receptor	28844					8	10	185709	91
FUN_009035-T1	putative enoyl-CoA hydratase, mitochondrial	32190					3	3	184831	92
qu_741	hypothetical protein	16247					3	3	179106	93
qu_748	hypothetical protein	22233	6	9	4.98344e+06	109	3	4	178170	94
FUN_012044-T1	hypothetical protein	20066					4	4	173566	95
FUN_003406-T1	Peptidyl-prolyl cis-trans isomerase	18087	2	2	115705	227	7	9	156857	96
qu_325	putative protein phosphatase 2C	33565	13	19	8.02627e+06	88	8	8	154877	97
qu_767	hypothetical protein	37663	21	35	1.0279e+07	75	8	10	152303	98
FUN_003826-T1	Saposin (B) Domains	25620					2	2	139470	99
FUN_000357-T1	hypothetical protein	44186					3	4	135260	100
qu_412	hypothetical protein	89610	22	30	2.39546e+06	142	11	11	128678	101
FUN_003903-T1	alpha-amylase [EC:3.2.1.1]	53285	1	1	8685.52	308	12	12	121279	102
FUN_012613-T1	serine protease [EC:3.4.21.-]|aqualysin 1 [EC:3.4.21.111]	42550	1	1	27739.7	280	9	10	108988	103
qu_221	hypothetical protein	45001	18	20	2.40221e+06	140	7	7	107826	104
qu_324	hypothetical protein	19980	6	8	2.35707e+06	143	3	3	107606	105
FUN_008773-T1	Four repeated domains in the Fasciclin I family of proteins, present in many other contexts.	78472	2	2	88271.7	240	4	5	106654	106
FUN_010015-T1	Regulator of chromosome condensation (RCC1) repeat	66540					7	10	105884	107
qu_419	hypothetical protein MIMI_R398	41246	22	28	5.509e+06	102	5	6	102979	108
FUN_012687-T1	hypothetical protein	17857	1	1	205124	206	1	1	101039	109
qu_737	hypothetical protein	32336	9	11	5.61656e+06	101	4	4	96928.3	110
qu_617	hypothetical protein	11815	5	5	9830552	79	3	3	96533.5	111
qu_629	Thiol oxidoreductase E10R	34053	24	35	1.17385e+07	70	4	4	96424.8	112
qu_519	hypothetical protein	20432	10	11	2.34265e+07	38	2	3	95663.5	113
qu_684	hypothetical protein	30286	7	10	2.5307e+07	36	3	3	94791.3	114
qu_525	probable zinc-type alcohol dehydrogenase-like protein	47354	19	27	1.22223e+07	68	3	3	94432.6	115
FUN_006566-T1	Actin-1	41676	5	5	147846	218	8	11	92392.3	116
qu_584	hypothetical protein	35586	18	21	2.78698e+06	133	6	8	92198.4	117
FUN_005403-T1	hypothetical protein	22598					2	2	91411.1	118
FUN_007894-T1	alkaline phosphatase [EC:3.1.3.1]	61252	8	8	141746	219	10	12	90751.2	119
FUN_012949-T1	hexosaminidase [EC:3.2.1.52]	59321					7	8	86364.8	120
FUN_002349-T1	C2 and GRAM domain-containing protein	56521					7	9	86285.6	121
FUN_000590-T1	threonyl-tRNA synthetase [EC:6.1.1.3]|protein disulfide-isomerase A2 [EC:5.3.4.1]|Rho GDP-dissociation inhibitor|dynein assembly factor 5, axonemal	22716					4	5	85638.8	122
qu_623	hypothetical protein	29447	16	27	35511816	29	3	3	85115.8	123
FUN_011459-T1	Peptidyl-prolyl cis-trans isomerase 7	18521					2	2	85034.2	124
FUN_005420-T1	Fructose-bisphosphate aldolase 5, cytosolic	38738					7	7	83980.1	125
FUN_009774-T1	catalase [EC:1.11.1.6]	55347					9	9	78515.2	126
FUN_001455-T1	acid phosphatase activity	33081					4	4	77906.6	127
qu_68	hypothetical protein	67161	10	10	340175	193	11	11	77195.5	128
qu_529	hypothetical protein glt_00638	9907	5	6	13292231	66	1	1	77118.8	129
FUN_003982-T1	14-3-3 protein epsilon	29155					4	4	75973.1	130
qu_124	hypothetical protein	40596	2	2	31049.3	273	5	7	74937.8	131
FUN_009954-T1	phosphoenolpyruvate phosphomutase [EC:5.4.2.9]	37554					5	5	73671.8	132
FUN_000715-T1	glucose-1-phosphate thymidylyltransferase [EC:2.7.7.24]|flagellar hook-length control protein FliK|trimeric autotransporter adhesin	87267					5	5	73454.7	133
FUN_007527-T1	thioredoxin 1	11390					3	4	72602.2	134
qu_491	hypothetical protein	28145					2	2	68606.8	135
FUN_009235-T1	citrate synthase [EC:2.3.3.1]	52748					8	8	66814.9	136
qu_251	collagen triple helix repeat containing protein	78279					3	4	66772.9	137
FUN_013902-T1	para-nitrobenzyl esterase [EC:3.1.1.-], variant 2	60677					2	2	66480.4	138
qu_697	hypothetical protein	62887	39	66	9.01708e+06	80	8	9	66364.9	139
qu_250	collagen-like protein 4	79544	2	2	34648	270	5	6	66290.4	140
qu_31	mg966 gene product	22905					3	4	65008.9	141
FUN_005137-T1	leucine binding	63036					5	6	63572.5	142
FUN_008844-T1	protein transport	87083					12	14	62459.1	143
FUN_009237-T1	para-nitrobenzyl esterase [EC:3.1.1.-]	58571					3	3	61720.9	144
qu_246	hypothetical protein	17750	6	7	2.77081e+06	134	3	3	61185.6	145
qu_430	hypothetical protein	20862	7	8	2835785	131	2	2	60889.5	146
qu_418	hypothetical protein	64964	3	3	149157	217	3	3	60194.2	147
FUN_013396-T1	voltage-dependent anion channel protein 2	33586	15	19	3.99853e+06	116	7	7	60074.7	148
FUN_016025-T1	chaperonin GroES	10642					1	1	58049.2	149
FUN_005711-T1	leucyl aminopeptidase [EC:3.4.11.1]	55506					10	11	58035.3	150
FUN_005903-T1	solute carrier family 31 (copper transporter), member 1	24769					3	3	57834.5	151
FUN_004830-T1	hypothetical protein	15438					1	1	55692.2	152
qu_477	hypothetical protein	142243	65	79	4.13279e+06	115	19	20	54153.5	153
FUN_010153-T1	purine nucleosidase [EC:3.2.2.1]|pyrimidine-specific ribonucleoside hydrolase [EC:3.2.-.-]	41899					3	3	52441.6	154
FUN_003789-T1	leucine binding	64274					5	6	51945.8	155
FUN_008342-T1	NADH dehydrogenase (ubiquinone) 1 alpha subcomplex subunit 8	20006					3	3	51855.1	156
qu_470	hypothetical protein	25271	6	6	570039	184	3	3	51436.2	157
FUN_010884-T1	large subunit ribosomal protein L9e|chaperonin GroEL	60850					8	8	51308.3	158
qu_692	hypothetical protein	26417	17	26	2.24567e+07	41	6	7	51072.2	159
qu_440	uncharacterized short-chain type dehydrogenase/reductase	37903	9	10	1.82467e+06	150	1	1	47982.5	160
qu_776	hypothetical protein	64691					6	6	45745.7	161
FUN_012036-T1	Splicing factor 3B subunit 4	34112					2	2	44276	162
FUN_012424-T1	Belongs to the peptidase M28 family	58816					4	4	43822.7	163
FUN_002070-T1	superoxide dismutase, Cu-Zn family [EC:1.15.1.1]	17076					3	3	43768	164
FUN_011837-T1	C-8 sterol isomerase [EC:5.-.-.-]	24427	2	2	151917	216	2	2	43692.1	165
FUN_010747-T1	hypothetical protein	20404	1	1	not quantified		3	3	41081.4	166
FUN_013969-T1	Guanine nucleotide-binding protein subunit beta-2-like 1	35215					4	4	40713.8	167
FUN_000405-T1	Amidohydrolase family	97368					5	5	40466.8	168
FUN_013067-T1	lysosomal alpha-mannosidase [EC:3.2.1.24]	114078					11	11	40155.6	169
FUN_011823-T1	protein disulfide-isomerase A1 [EC:5.3.4.1]	59360					7	7	39852.3	170
FUN_009158-T1	methylthioribulose-1-phosphate dehydratase [EC:4.2.1.109]|1,2-dihydroxy-3-keto-5-methylthiopentene dioxygenase [EC:1.13.11.53 1.13.11.54]|methylthioribulose 1-phosphate dehydratase / enolase-phosphatase E1 [EC:4.2.1.109 3.1.3.77]	24289					2	2	39513.5	171
FUN_005709-T1	hypothetical protein	76093					5	5	36303.5	172
qu_368	hypothetical protein	56316	39	73	4.51308e+07	25	5	5	36047.8	173
FUN_014744-T1	filamin	80157					4	4	35809.8	174
qu_119	hypothetical protein	21804					4	5	35603.2	175
FUN_000683-T1	hypothetical protein	22154					2	2	35268.6	176
qu_398	putative DNA-directed RNA polymerase subunit	22532	16	17	8788352	81	2	2	35167.1	177
qu_344	uncharacterized myristoylated membrane protein	29395	4	5	6279240	95	2	2	35116.2	178
FUN_003820-T1	hypothetical protein	46026	1	1	23471	287	5	5	34010.4	179
FUN_003792-T1	tripeptidyl-peptidase I [EC:3.4.14.9]|physarolisin [EC:3.4.21.103]	62803					1	1	32986.3	180
FUN_000507-T1	cytochrome c	13011					1	1	32886.7	181
FUN_011210-T1	hypothetical protein	46491					1	2	32522.7	182
qu_496	hypothetical protein	30933	6	10	2.40346e+06	139	3	3	31520.3	183
FUN_015141-T1	tripeptidyl-peptidase I [EC:3.4.14.9]|physarolisin [EC:3.4.21.103]	61600					3	3	30625.6	184
qu_336	probable glucosamine 6-phosphate N-acetyltransferase	17035					1	1	30563.9	185
qu_589	hypothetical protein	17955	12	36	1.13562e+08	10	1	1	30425.1	186
FUN_011419-T1	hypothetical protein	26650					1	1	30103.6	187
FUN_014818-T1	muramoyltetrapeptide carboxypeptidase [EC:3.4.17.13]	37603					3	3	29979.2	188
qu_376	putative thiol protease	34896	15	20	1.11574e+07	72	3	3	29761.3	189
FUN_010977-T1	Zinc-binding dehydrogenase	37760					4	4	29570.8	190
FUN_008093-T1	F-type H+-transporting ATPase subunit delta	48779					3	3	29322.6	191
FUN_003628-T1	cofilin|destrin (actin-depolymerizing factor)	15554					2	2	28976.7	192
qu_681	hypothetical protein	34943	5	7	2.00216e+07	46	1	1	27610.1	193
qu_639	structural PPIase-like protein	26569	8	11	4.25454e+06	113	2	2	26547.3	194
qu_248	Collagen triple helix repeat containing protein	44720	2	3	98435.2	234	4	5	26423.3	195
FUN_014656-T1	hypothetical protein	16852					1	1	26333.4	196
qu_269	hypothetical protein	6495					1	1	25954.9	197
FUN_009911-T1	1-pyrroline-5-carboxylate dehydrogenase [EC:1.2.1.88]	63918					7	7	25841.8	198
FUN_000911-T1	N-acetylated-alpha-linked acidic dipeptidase [EC:3.4.17.21]	79591	1	1	26696.7	281	4	4	25809	199
qu_603	putative patatin-like phospholipase	33932					2	2	25717.4	200
FUN_012635-T1	microbial collagenase [EC:3.4.24.3]	30199					3	3	25248	201
FUN_002006-T1	acetylcholinesterase [EC:3.1.1.7]|cholinesterase [EC:3.1.1.8]	58141					3	3	25215.6	202
qu_207	collagen triple helix repeat containing protein	131064	3	3	41499.2	261	5	5	24810.7	203
FUN_008075-T1	hypothetical protein	59047					1	1	24492.9	204
qu_490	hypothetical protein	37391					2	2	24175.8	205
FUN_014562-T1	capping protein (actin filament) muscle Z-line, beta	30401					3	3	24017.2	206
FUN_004747-T1	hypothetical protein	20267	2	2	108650	229	6	6	24015.1	207
FUN_004474-T1	hypothetical protein	47609					1	1	24007.6	208
FUN_004703-T1	hypothetical protein	16952					1	1	23910.5	209
qu_349	hypothetical protein	9695	3	5	3331033	126	1	1	23424	210
FUN_010813-T1	Protein of unknown function (DUF1838)	25480					2	3	23050.4	211
FUN_004415-T1	hypothetical protein	48071					1	1	22657.2	212
FUN_003631-T1	cathepsin F [EC:3.4.22.41]|cruzipain [EC:3.4.22.51]|adenylate dimethylallyltransferase (cytokinin synthase) [EC:2.5.1.27 2.5.1.112]	36398					1	2	22485.1	213
FUN_013971-T1	Glycosyl hydrolases family 39	57743					3	3	21419.8	214
qu_709	collagen-like protein 6	141539	5	7	307327	197	5	5	20904.3	215
qu_268	hypothetical protein	38970	38	76	7.15301e+07	19	6	6	20797	216
qu_638	hypothetical protein	11215	1	2	765377	180	1	1	20790.4	217
FUN_000312-T1	pyridoxal 5'-phosphate synthase pdxS subunit [EC:4.3.3.6]	33064					4	4	20745.5	218
FUN_003500-T1	NADH:ubiquinone reductase (non-electrogenic) [EC:1.6.5.9]	66097					6	6	20302.3	219
FUN_001303-T1	Rab9 effector protein with kelch motifs	40681					2	2	20136.8	220
qu_350	hypothetical protein	20898	8	9	1.37946e+06	157	1	1	20124.5	221
FUN_014842-T1	cathepsin B [EC:3.4.22.1]|cathepsin L [EC:3.4.22.15]|cathepsin K [EC:3.4.22.38]|cathepsin X [EC:3.4.18.1]|xylem cysteine proteinase [EC:3.4.22.-]	37101					1	1	19748.3	222
FUN_001628-T1	hypothetical protein	13980					1	1	19645.8	223
FUN_004593-T1	(3R)-3-hydroxyacyl-CoA dehydrogenase / 3a,7a,12a-trihydroxy-5b-cholest-24-enoyl-CoA hydratase / enoyl-CoA hydratase 2 [EC:1.1.1.- 4.2.1.107 4.2.1.119]|multifunctional beta-oxidation protein [EC:4.2.1.- 1.1.1.-]	79239					2	3	18544	224
FUN_001332-T1	acyloxyacyl hydrolase [EC:3.1.1.77]	66728					4	4	18376.1	225
FUN_013793-T1	electron-transferring-flavoprotein dehydrogenase [EC:1.5.5.1]	66803					4	4	18275.5	226
FUN_002364-T1	Universal stress protein family	21469					2	2	17303.5	227
FUN_004921-T1	dipeptidyl-peptidase 4 [EC:3.4.14.5], variant 2	79942					4	4	17264	228
FUN_006273-T1	sterol 24-C-methyltransferase [EC:2.1.1.41]	39023					2	2	17189	229
FUN_005695-T1	Amidohydrolase family	125959					3	3	17183.9	230
FUN_006625-T1	Putative heavy-metal-binding	14996					1	1	17063.2	231
FUN_006770-T1	hypothetical protein	43302					1	1	16910.2	232
FUN_014258-T1	malate dehydrogenase [EC:1.1.1.37]	49037					6	6	16721.5	233
FUN_000851-T1	NADH dehydrogenase (ubiquinone) 1 alpha/beta subcomplex 1, acyl-carrier protein	15851					1	1	16633.8	234
qu_140	putative methyltransferase	25493					1	1	16529.1	235
FUN_011893-T1	protein deglycase [EC:3.5.1.124]	18473					1	1	16393.4	236
FUN_002999-T1	2-oxoglutarate dehydrogenase E1 component [EC:1.2.4.2]	115038					6	6	16339.8	237
FUN_015203-T1	Peroxiredoxin-2	24286					1	1	16022.9	238
FUN_000096-T1	hypothetical protein	57877					1	1	15959.1	239
FUN_003293-T1	acetylcholinesterase [EC:3.1.1.7]|cholinesterase [EC:3.1.1.8]	59181					4	4	15796	240
FUN_007256-T1	hypothetical protein	44480					1	1	15597.2	241
FUN_011308-T1	hypothetical protein	11379					1	1	15320.5	242
qu_424	hypothetical protein	87443	48	65	1.48692e+07	60	4	4	15223.2	243
FUN_004876-T1	Four repeated domains in the Fasciclin I family of proteins, present in many other contexts.	89636	1	1	3020.94	320	3	3	14662.6	244
FUN_010038-T1	carboxypeptidase PM20D1 [EC:3.4.17.-]	59812					5	5	14597.6	245
FUN_002929-T1	adenylate cyclase [EC:4.6.1.1]|kinesin family member 2/24	115344					4	4	14530.4	246
FUN_009060-T1	DOMON domain-containing protein	71688					2	2	14509.4	247
FUN_008644-T1	Polyketide cyclase / dehydrase and lipid transport	15947					1	1	14377.5	248
FUN_000880-T1	ubiquinol-cytochrome c reductase iron-sulfur subunit [EC:7.1.1.8]	25037					1	1	14369.6	249
FUN_004212-T1	succinate dehydrogenase (ubiquinone) flavoprotein subunit [EC:1.3.5.1]	70858					3	3	14170.8	250
qu_764	putative glutamine amidotransferase-like protein	23676					1	1	13963.3	251
FUN_011192-T1	Leucine rich repeat	109581					2	2	13938.6	252
qu_924	hypothetical protein	39477	19	27	8.33589e+06	83	2	2	13465	253
FUN_015618-T1	serine protease [EC:3.4.21.-]|aqualysin 1 [EC:3.4.21.111]	75382					2	2	13410.5	254
qu_702	hypothetical protein	53755					2	2	13287.5	255
FUN_012076-T1	malate dehydrogenase [EC:1.1.1.37]	36143					1	1	13176	256
FUN_012636-T1	serine protease [EC:3.4.21.-]|aqualysin 1 [EC:3.4.21.111]	43967	1	1	not quantified		3	3	12984.3	257
FUN_004838-T1	cinnamyl-alcohol dehydrogenase [EC:1.1.1.195]	20064					2	2	12945.9	258
FUN_000915-T1	Profilin-1A	13084	1	1	77509.4	244	1	1	12492.3	259
FUN_011500-T1	histone H2B	17322					2	2	12424.6	260
FUN_001864-T1	heat shock 70kDa protein 1/2/6/8	147446	3	4	34801.4	269	5	5	12225.6	261
FUN_003225-T1	urate oxidase [EC:1.7.3.3]|urate oxidase / 2-oxo-4-hydroxy-4-carboxy-5-ureidoimidazoline decarboxylase [EC:1.7.3.3 4.1.1.97]	33423					3	3	12091.7	262
FUN_001163-T1	hypothetical protein	33309					1	1	12080.5	263
FUN_000811-T1	ubiquitin conjugation factor E4 B [EC:2.3.2.27]	132808	1	1	30844.3	274	1	1	12036.8	264
FUN_006064-T1	heparan-alpha-glucosaminide N-acetyltransferase [EC:2.3.1.78]	92861					2	2	11634.4	265
FUN_002293-T1	nascent polypeptide-associated complex subunit beta	14599					1	1	11069.4	266
FUN_005980-T1	microbial collagenase [EC:3.4.24.3]|bacterial leucyl aminopeptidase [EC:3.4.11.10]	33365					1	1	10125.3	267
FUN_000072-T1	beta-glucosidase [EC:3.2.1.21]	74981					2	2	9592.55	268
qu_219	putative DNA-dependent RNA polymerase subunit Rpb9	22289	8	11	5.98404e+06	97	1	1	9368.37	269
FUN_004152-T1	hypothetical protein	225251					2	2	8970.11	270
FUN_003150-T1	deoxyribonuclease II [EC:3.1.22.1]	38282					1	1	8888.97	271
qu_747	Serpin	46879	19	23	5447682	103	3	3	8880.93	272
FUN_010986-T1	Svf1-like C-terminal lipocalin-like domain	37484					3	3	8848.2	273
FUN_008892-T1	Cofilin/tropomyosin-type actin-binding protein	16001					1	1	8814.56	274
AccaoMp04	A single continuous orf encodes cox1 and cox2	99214					1	1	8541.63	275
qu_267	hypothetical protein	28538	4	5	1.00783e+06	168	2	2	8452.81	276
qu_243	putative Zn-dependent peptidase	50666	13	15	1.62851e+06	152	1	1	8396.97	277
qu_438	hypothetical protein	56175	14	18	6.55391e+06	92	1	1	8360.33	278
FUN_007074-T1	vitellogenic carboxypeptidase-like protein [EC:3.4.16.-]|cathepsin A (carboxypeptidase C) [EC:3.4.16.5]|serine carboxypeptidase-like clade IV [EC:3.4.16.-]	48161					1	1	8023.46	279
FUN_013693-T1	adenosylhomocysteinase [EC:3.3.1.1]|carboxylesterase 2 [EC:3.1.1.1 3.1.1.84 3.1.1.56]	53078					3	4	7943.73	280
FUN_011331-T1	gamma-D-glutamyl-L-lysine dipeptidyl-peptidase [EC:3.4.14.13]|peptidoglycan DL-endopeptidase CwlO [EC:3.4.-.-]	41754					2	2	7769.57	281
FUN_015689-T1	Amidohydrolase family	126481					3	3	7714.02	282
FUN_007216-T1	acyloxyacyl hydrolase [EC:3.1.1.77]	60219					2	2	7651.56	283
FUN_005108-T1	phospholipase B1, membrane-associated [EC:3.1.1.4 3.1.1.5]	45059					2	2	7592.32	284
qu_964	probable cholinesterase	64868	2	2	28191.2	278	4	4	7495.53	285
FUN_002577-T1	beta-glucosidase [EC:3.2.1.21]	89158					2	2	7453.94	286
FUN_010392-T1	hypothetical protein	33927					1	1	7406.54	287
qu_643	hypothetical protein	38822	8	10	4.21938e+06	114	1	1	7385.19	288
FUN_000910-T1	nascent polypeptide-associated complex subunit alpha	20661					1	1	7314.3	289
FUN_000425-T1	hypothetical protein	45641					2	2	7094.42	290
qu_683	low complexity hypothetical protein	47185	11	16	7.33829e+06	91	1	1	7080.94	291
FUN_010140-T1	tripeptidyl-peptidase I [EC:3.4.14.9]	59492					1	1	7048.39	292
FUN_003343-T1	hypothetical protein	22041					1	1	6949.29	293
FUN_012618-T1	ubiquinol-cytochrome c reductase cytochrome c1 subunit	33615					1	1	6937.93	294
FUN_012106-T1	Elongation factor 2	93342	1	1	14497.2	299	2	2	6918.64	295
FUN_000641-T1	cathepsin D [EC:3.4.23.5]|cathepsin E [EC:3.4.23.34]|phytepsin [EC:3.4.23.40]	53771					1	1	6857.48	296
FUN_006072-T1	GTP cyclohydrolase IA [EC:3.5.4.16]	24946					1	1	6754.7	297
qu_486	hypothetical protein	32747	8	8	2.07391e+06	147	1	1	6709.61	298
FUN_010396-T1	gamma carbonic anhydrase	26086					1	1	6600.87	299
FUN_003891-T1	aldehyde reductase [EC:1.1.1.21]	37355					1	1	6470.1	300
FUN_003199-T1	hypothetical protein	32829					1	1	6372.51	301
FUN_004675-T1	hypothetical protein	34586					1	1	6157.66	302
FUN_010554-T1	peroxiredoxin 3 [EC:1.11.1.24 1.11.1.25]	57036					1	1	6126.28	303
FUN_005645-T1	usherin	401105					12	12	6027.22	304
FUN_014752-T1	hypothetical protein	53377	1	1	54664	251	1	1	5963.34	305
FUN_011242-T1	frizzled 6|frizzled 1/7	70243					1	1	5877.61	306
FUN_008074-T1	serine-type D-Ala-D-Ala carboxypeptidase/endopeptidase (penicillin-binding protein 4) [EC:3.4.16.4 3.4.21.-]	53103					3	3	5774.1	307
FUN_002519-T1	D-alanyl-D-alanine carboxypeptidase	12444					1	1	5736.28	308
qu_882	putative serine/threonine-protein kinase/receptor	182514					4	4	5721.14	309
FUN_008034-T1	protein disulfide-isomerase A6 [EC:5.3.4.1]	38852					2	2	5546.39	310
FUN_016088-T1	long-chain acyl-CoA synthetase [EC:6.2.1.3]|type II pantothenate kinase [EC:2.7.1.33]	136462					1	1	5348.71	311
FUN_013344-T1	saccharopine dehydrogenase (NADP+, L-glutamate forming) [EC:1.5.1.10]	50219					1	1	5269.15	312
qu_663	hypothetical protein	36625	16	25	2.41824e+06	138	1	1	5222.03	313
qu_909	hypothetical protein	36665	4	4	175519	212	1	1	5201.72	314
FUN_009786-T1	Glycosyl hydrolases family 25	23939					1	1	5178.26	315
FUN_006036-T1	PhoPQ-activated pathogenicity-related protein	55377					2	2	5167.38	316
FUN_010780-T1	hypothetical protein	14883					1	1	5129.86	317
FUN_009672-T1	alpha-1,3-glucosidase activity	107731					1	1	5033.54	318
FUN_007475-T1	hypothetical protein	102913					1	1	4902.12	319
FUN_003988-T1	hypothetical protein	149649					1	1	4849.62	320
FUN_010997-T1	monoamine oxidase [EC:1.4.3.4]	78205					2	2	4792.87	321
FUN_005849-T1	transcriptional regulator ATRX [EC:3.6.4.12]	22259					2	2	4747.07	322
FUN_008334-T1	FAST kinase domain-containing protein 2	63460					1	2	4698.37	323
FUN_004706-T1	Belongs to the peptidase M28 family	49292					1	1	4632.62	324
FUN_015477-T1	hypothetical protein	92929					1	1	4356.72	325
FUN_012713-T1	nidogen (entactin)	92835					1	1	4323.92	326
FUN_002698-T1	saposin	23191					1	1	4207.34	327
FUN_013176-T1	phosphopyruvate hydratase	46589					1	1	4183.28	328
FUN_011167-T1	plastin-1	57512					3	3	4179.83	329
qu_861	putative ariadne-like ring finger protein	112236					3	3	4175.32	330
qu_32	KilA N-terminal domain%2C N1R/P28 DNA binding protein	47368					1	1	4174.65	331
FUN_000036-T1	glyceraldehyde 3-phosphate dehydrogenase [EC:1.2.1.12]	35977					1	1	4136.95	332
FUN_005269-T1	spore coat protein A, manganese oxidase [EC:1.16.3.3]|o-aminophenol oxidase [EC:1.10.3.4]	66655					2	2	4089.46	333
FUN_005587-T1	purine nucleosidase [EC:3.2.2.1]|pyrimidine-specific ribonucleoside hydrolase [EC:3.2.-.-]	42305					1	1	4053.96	334
FUN_003449-T1	uncharacterized protein	32745					2	2	4045.12	335
FUN_001106-T1	Glycosyl hydrolase family 76	15735					1	1	3853.48	336
FUN_000049-T1	Belongs to the peptidase M28 family	51800					1	1	3752.35	337
FUN_016059-T1	2,3-bisphosphoglycerate-dependent phosphoglycerate mutase [EC:5.4.2.11]	28163					1	1	3573.7	338
FUN_005142-T1	endophilin-A	38416					1	1	3489.65	339
FUN_011495-T1	exodeoxyribonuclease VII large subunit [EC:3.1.11.6]|superoxide dismutase, Fe-Mn family [EC:1.15.1.1]	25037					1	1	3488.36	340
FUN_011878-T1	von Willebrand factor type A domain, variant 2	39058					1	1	3421.98	341
FUN_006724-T1	pyruvate dehydrogenase E2 component (dihydrolipoamide acetyltransferase) [EC:2.3.1.12]	53660					1	1	3395.22	342
FUN_009014-T1	sialate O-acetylesterase [EC:3.1.1.53]	54599					1	1	3385.6	343
FUN_012536-T1	hypothetical protein	145722					1	1	3329.09	344
qu_395	uncharacterized glycosyltransferase	29888	7	9	1.11878e+06	163	1	1	3287.65	345
FUN_012059-T1	PPIases accelerate the folding of proteins. It catalyzes the cis-trans isomerization of proline imidic peptide bonds in oligopeptides	20812					1	1	3207.13	346
FUN_001074-T1	glycerophosphodiester phosphodiesterase activity	35751					1	1	3204.45	347
FUN_007907-T1	hypothetical protein	54715					1	1	3105.67	348
FUN_004402-T1	Pyridine nucleotide-disulfide oxidoreductase domain-containing protein 2	62652					2	2	2994.79	349
FUN_000011-T1	positive regulation of autophagosome assembly	201122					2	2	2977.96	350
FUN_012483-T1	carnitine O-acetyltransferase [EC:2.3.1.7]	75288					1	1	2973.53	351
FUN_003551-T1	carbonic anhydrase [EC:4.2.1.1]	66220					1	1	2938.83	352
FUN_006306-T1	phagosome-associated TMK96	196835					2	2	2937.91	353
FUN_006200-T1	acetylcholinesterase [EC:3.1.1.7]|cholinesterase [EC:3.1.1.8]	59518					1	1	2905.85	354
FUN_010118-T1	hypothetical protein	68492					1	1	2894.31	355
FUN_014472-T1	extracellular region	107469					1	1	2865.39	356
FUN_009299-T1	cathepsin B [EC:3.4.22.1]|cathepsin L [EC:3.4.22.15]|cathepsin X [EC:3.4.18.1]	61304					1	1	2865.23	357
qu_678	hypothetical protein	59156	11	14	1.10567e+06	164	2	2	2804.07	358
FUN_005288-T1	dihydrolipoamide dehydrogenase [EC:1.8.1.4]|nucleolar MIF4G domain-containing protein 1	53811					1	1	2513.07	359
FUN_004937-T1	Transmembrane protein. Source PGD	147420					2	2	2482.98	360
FUN_008094-T1	ATP synthase subunit beta, mitochondrial	74202					2	2	2479.57	361
FUN_009215-T1	beta-galactosidase [EC:3.2.1.23]	70151					1	1	2472.44	362
FUN_000161-T1	triosephosphate isomerase (TIM) [EC:5.3.1.1]	27629					1	1	2470.04	363
FUN_014682-T1	Serine hydroxymethyltransferase, cytosolic	53709					1	1	2414.07	364
FUN_003798-T1	lanosterol synthase [EC:5.4.99.7]|cycloartenol synthase [EC:5.4.99.8]|protostadienol synthase [EC:5.4.99.32]	81910					1	1	2344.87	365
FUN_015885-T1	bacterial leucyl aminopeptidase [EC:3.4.11.10]	41823					1	1	2330.55	366
FUN_004549-T1	hydroxymethylglutaryl-CoA reductase (NADPH) [EC:1.1.1.34]	121466					2	2	2298.85	367
FUN_001493-T1	gelsolin	52619					1	1	2294.59	368
FUN_001262-T1	U11/U12 small nuclear ribonucleoprotein 48 kDa protein	93249					1	1	2292.43	369
FUN_005820-T1	monoamine oxidase [EC:1.4.3.4]	80442					2	2	2278.7	370
FUN_009022-T1	hypothetical protein	55339					1	1	2198.07	371
FUN_000044-T1	para-nitrobenzyl esterase [EC:3.1.1.-]	63102					1	1	2034.52	372
FUN_012188-T1	4-aminobutyrate aminotransferase [EC:2.6.1.19]	48458					1	1	2002.33	373
FUN_004435-T1	Serine carboxypeptidase S28	59026					1	1	1991.42	374
FUN_005935-T1	hypothetical protein	42698					1	1	1896.56	375
FUN_014964-T1	filamin|plexin C	89370					2	2	1805.58	376
FUN_009770-T1	prenylcysteine oxidase / farnesylcysteine lyase [EC:1.8.3.5 1.8.3.6], variant 2	53743					1	1	1795.4	377
FUN_013126-T1	cellular response to calcium ion	109029	1	1	7511.27	313	1	1	1777.44	378
FUN_002050-T1	protease IV [EC:3.4.21.-]	108156					1	1	1623.43	379
FUN_000174-T1	Luminal-binding protein 4	73451					2	2	1508.62	380
FUN_003816-T1	N-acetylated-alpha-linked acidic dipeptidase [EC:3.4.17.21]	89704					1	1	1396.33	381
FUN_010403-T1	coronin-1A|coronin-1B/1C/6|coronin-2	50119					1	1	1395.12	382
FUN_003202-T1	puromycin-sensitive aminopeptidase [EC:3.4.11.-]	52023					1	1	1390.23	383
FUN_010844-T1	aminomethyltransferase [EC:2.1.2.10]	44106					1	2	1380.86	384
FUN_007000-T1	hydroxylamine reductase [EC:1.7.99.1]	70520					1	1	1369.85	385
FUN_000336-T1	vinculin	188238					2	2	1327.33	386
FUN_001114-T1	ornithine--oxo-acid transaminase [EC:2.6.1.13]|acetylornithine/N-succinyldiaminopimelate aminotransferase [EC:2.6.1.11 2.6.1.17]	49247					2	2	1273.33	387
FUN_013647-T1	hypothetical protein	45263					1	1	1249.36	388
FUN_004950-T1	Glycosyl transferase, family 2	88174					1	1	1218.3	389
FUN_001652-T1	NADPH:quinone reductase [EC:1.6.5.5]|mitochondrial enoyl-[acyl-carrier protein] reductase / trans-2-enoyl-CoA reductase [EC:1.3.1.- 1.3.1.38]|DNA ligase 4 [EC:6.5.1.1]|antiviral helicase SKI2 [EC:3.6.4.-]	40383					1	1	1207.71	390
qu_371	putative transcription termination factor	95426	67	96	1.78968e+07	47	1	1	1189.95	391
qu_724	putative serine/threonine-protein kinase	80157	31	45	4.84969e+06	110	2	2	1131.04	392
FUN_015998-T1	alpha-mannosidase [EC:3.2.1.24]|alpha-mannosidase II [EC:3.2.1.114]|lysosomal alpha-mannosidase [EC:3.2.1.24]	140964					2	2	1080.47	393
FUN_003358-T1	homogentisate 1,2-dioxygenase [EC:1.13.11.5]	49795					1	1	1071.06	394
FUN_000481-T1	hypothetical protein	319619					1	1	1032.07	395
FUN_010044-T1	actin related protein 2/3 complex, subunit 1A/1B	39298					1	1	1016.93	396
FUN_006426-T1	Belongs to the peptidase M18 family	51111					1	1	795.1	397
FUN_001249-T1	Serine carboxypeptidase S28	63959					1	1	644.641	398
FUN_003881-T1	aldehyde dehydrogenase (NAD+) [EC:1.2.1.3]|aldehyde dehydrogenase (NAD(P)+) [EC:1.2.1.5]	55196					1	1	637.737	399
FUN_010758-T1	Amidohydrolase family	108837					1	1	437.217	400
FUN_015624-T1	hypothetical protein	466865					1	1	373.508	401
qu_313	kinesin-like protein	339986	183	258	1.40597e+07	63	1	1	327.133	402
qu_488	hypothetical protein	21176	1	1	33715.1	271	1	1	not quantified
FUN_000704-T1	hypothetical protein	11991	1	1	19956.4	289	1	1	not quantified
qu_215	hypothetical protein	53880					1	1	not quantified
FUN_010225-T1	serpin B	43575					1	1	not quantified
FUN_010018-T1	V-type proton ATPase catalytic subunit A	67880					1	1	not quantified
FUN_009881-T1	alpha-N-acetylglucosaminidase [EC:3.2.1.50]	92752					1	1	not quantified
FUN_006841-T1	phospholipase B1, membrane-associated [EC:3.1.1.4 3.1.1.5]	61708					1	1	not quantified
FUN_005759-T1	FAD binding domain	53017					1	1	not quantified
FUN_003560-T1	endoglucanase [EC:3.2.1.4]|rhamnogalacturonan endolyase [EC:4.2.2.23]	64310					1	1	not quantified
qu_669	orphan	5784	1	2	84598368	16
qu_775	hypothetical protein	32226	11	21	4.33024e+07	28
qu_493	putative DNA directed RNA polymerase subunit	41630	29	41	2.20189e+07	42
qu_578	hypothetical protein	23850	10	13	2.10558e+07	44
qu_495	hypothetical protein	199755	125	170	1.78493e+07	48
qu_454	hypothetical protein	17244	1	2	17733112	49
qu_245	RNA polymerase subunit 5	23541	20	27	1.72925e+07	50
qu_530-532	DNA directed RNA polymerase %28II%29 subunit 1	119453	73	105	1.51973e+07	59
qu_169	hypothetical protein	51058	30	42	1.38092e+07	64
qu_261_259_257_255	DNA directed RNA polymerase subunit 2	125416	72	104	1.34546e+07	65
qu_404	probable mRNA-capping enzyme	136590	77	102	1.11461e+07	73
qu_220	DNA-directed RNA polymerase subunit 6	46141	12	17	10277408	76
qu_405	divergent methyltransferase	40370	22	29	1.00154e+07	78
qu_328	hypothetical protein	8110	3	3	8620358	82
qu_563	hypothetical protein	59781	36	46	8.32352e+06	84
qu_753	hypothetical protein	49938	30	37	8.0948e+06	85
qu_361	poxvirus poly%28A%29 polymerase catalytic subunit-like protein	67815	34	46	8077424	86
qu_508	ankyrin repeat-containing protein	219141	104	142	8.06409e+06	87
qu_572	VVI8 helicase	79516	44	57	6.39067e+06	94
qu_170	hypothetical protein	50940	25	34	6257904	96
qu_347	putative early transcription factor large subunit	245225	112	142	5.95604e+06	98
qu_204	DNA topoisomerase 1b	39906	20	24	5.73078e+06	99
qu_338	probable DNA polymerase family X	40598	30	33	5.28415e+06	105
qu_558	XRN 5'-3' exonuclease	93111	48	63	5.1979e+06	106
qu_399	putative NTPase	134005	62	73	5.03289e+06	107
qu_770	putative bifunctional metalloprotease/ubiquitin-protein ligase	100069	37	47	5.00383e+06	108
qu_932	putative lipocalin	19105	6	6	4.8446e+06	111
qu_312	peptidase C19 subfamily protein	51173	18	22	4.66163e+06	112
qu_329	hypothetical protein	10979	4	5	3.77978e+06	118
qu_421	F10-like kinase	54385	17	24	3.74719e+06	119
qu_596	putative ATP-dependent RNA helicase	66972	29	36	3.72972e+06	120
qu_320	putative serine/threonine-protein kinase	47356	24	28	3.72291e+06	121
qu_754	P13-like protein	33489	13	16	3571088	122
qu_411	hypothetical protein	127231	44	55	3.49991e+06	123
qu_382	hypothetical protein	21290	8	10	3.4368e+06	124
FUN_000274-T1	response to other organism	44326	19	24	3.39489e+06	125
qu_379	putative DNA-directed RNA polymerase II subunit N	8860	6	7	3.31366e+06	127
AccaoMp13	similar to NuoG of E. coli%2C Swiss-Prot Accession Number P33602	8246	1	1	3199856	128
qu_231	Topoisomerase I	96906	45	59	3.1691e+06	129
qu_373	hypothetical protein	33827	19	22	3.00023e+06	130
qu_23	hypothetical protein	21233	5	8	2.82634e+06	132
qu_568	putative ATP-dependent RNA helicase	51600	19	25	2.72934e+06	135
qu_900	hypothetical protein	11477	2	4	2.58094e+06	137
qu_346	uncharacterized metallopeptidase WLM domain protein	22781	10	13	2.39906e+06	141
qu_390	probable FAD-linked sulfhydryl oxidase	16981	6	9	2.16678e+06	146
qu_513	hypothetical protein	10593	4	4	1.99129e+06	148
qu_768	endonuclease VIII-like protein	37647	11	16	1.91392e+06	149
qu_571	hypothetical protein	32361	15	15	1.65921e+06	151
qu_388	putative ATP-dependent RNA helicase	208612	70	84	1.60294e+06	153
qu_576	Chain A%2C A Megaviridae Orfan Gene Encodes A New Nucleotidyl Transferase 4AMQ_A	45873	16	19	1.52294e+06	154
qu_729	Uncharacterized protein L684 gi|55417295|gb|AAV50945.1| unknown	56486	15	19	1.51675e+06	155
qu_721	hypothetical protein	7281	1	1	1.3917e+06	156
qu_750	hypothetical protein	16574	5	5	1.35954e+06	158
qu_315	putative endonuclease 4	32949	10	12	1.34506e+06	159
qu_322	NAD-dependent DNA ligase	72056	20	24	1311039	160
qu_393	putative ankyrin repeat protein	90149	17	20	1.22157e+06	161
FUN_012283-T1	ketol-acid reductoisomerase [EC:1.1.1.86]|calmodulin|actinin-like protein	27970	7	8	1.18256e+06	162
qu_434	hypothetical protein	42079	14	17	1.04074e+06	166
qu_466	putative ADP-ribosyl glycohydrolase	58740	13	18	1.0115e+06	167
qu_335	probable formamidopyrimidine-DNA glycosylase	33463	10	12	1.00551e+06	169
qu_383	hypothetical protein	30954	5	6	966714	170
qu_227	hypothetical protein	87553	21	26	963708	171
qu_733	endonuclease for the repair of UV-irradiated DNA	39578	6	7	947692	172
FUN_013015-T1	hypothetical protein	15082	1	1	931800	173
qu_963	putative Fe2OG oxygenase family oxidoreductase	25167	6	6	876150	177
qu_642	hypothetical protein	28168	9	11	873502	178
qu_327	Uncharacterized protein L309 gi|55416931|gb|AAV50581.1| unknown	30561	3	3	738214	181
qu_522	hypothetical protein	16160	2	2	697953	182
qu_394	hypothetical protein	29429	4	6	592231	183
qu_56	hypothetical protein	20915	6	6	569530	185
FUN_000616-T1	Serine/threonine-protein phosphatase PP1-alpha catalytic subunit	34476	9	12	492637	186
qu_408	putative endonuclease of the XPG family	54100	7	7	492318	187
FUN_014974-T1	glutathione S-transferase [EC:2.5.1.18]	15179	2	2	446513	189
qu_762	hypothetical protein	13377	2	2	413023	190
FUN_006527-T1	Rho GTPase-activating protein 22/24/25	101388	1	1	372699	191
FUN_003837-T1	Ras-related C3 botulinum toxin substrate 1|cell division control protein 42|Rho family, other	21431	4	6	371662	192
qu_497	hypothetical protein	47704	2	2	328729	195
qu_386	putative ATP-dependent RNA helicase	61764	1	1	314673	196
qu_634	putative ankyrin repeat protein	34646	5	5	294450	198
qu_396	putative N-acetylglucosaminyl phosphatidylinositol deacetylase	26696	3	3	292062	199
qu_866	hypothetical protein	23249	2	2	283063	200
qu_265	hypothetical protein	9231	2	3	275927	201
qu_459	hypothetical protein	15326	3	4	260277	202
qu_143	putative GMC-type oxidoreductase	76945	3	3	248748	203
FUN_011104-T1	hypothetical protein	55705	1	1	237482	204
qu_575	ADP-ribosyltransferase	37571	4	5	213865	205
qu_461	Capsid protein	69341	10	10	202888	207
qu_138	hypothetical protein	49755	7	7	189521	208
FUN_015602-T1	filamin|plexin C	88770	5	5	186449	210
qu_665	hypothetical protein	25427	1	1	186156	211
qu_725	hypothetical protein	13152	2	2	173189	213
qu_317	probable ribonuclease H protein	33588	2	2	167089	214
FUN_006355-T1	N-methyltransferase activity, variant 2	160287	1	1	153061	215
qu_359	transcription factor S-II-related protein	20747	3	3	140374	220
qu_330	hypothetical protein	19413	2	2	137702	221
FUN_003365-T1	hypothetical protein	109289	1	1	129747	222
qu_425	Esterase lipase superfamily protein	30059	2	3	127931	223
qu_492	putative bifunctional polynucleotide phosphatase/kinase	49171	5	5	117678	224
qu_321	hypothetical protein	16629	1	1	116474	225
FUN_010879-T1	ADP/ATP carrier protein	34021	1	1	115972	226
qu_161	hypothetical protein	17611	2	2	115002	228
qu_536	hypothetical protein	36584	4	4	107992	230
qu_687	hypothetical protein	32384	2	2	104732	231
FUN_001354-T1	hypothetical protein	27330	1	1	101343	232
FUN_012775-T1	C2 domain	71312	2	2	99637.5	233
qu_253	hypothetical protein	19528	2	2	94077.2	235
FUN_013762-T1	V-type proton ATPase 16 kDa proteolipid subunit	16580	1	2	91143.6	236
FUN_010054-T1	E3 ubiquitin-protein ligase KCMF1 [EC:2.3.2.27]	127897	1	1	90365.5	237
qu_505	hypothetical protein	104183	8	8	90022	238
qu_141	hypothetical protein	15223	2	2	88456.1	239
FUN_000574-T1	ribosomal 40S subunit protein S13	16941	1	1	83927.9	242
qu_225	RAS family GTPase	23738	2	2	82243.3	243
qu_614	hypothetical protein	20600	1	1	71388.3	245
qu_512	hypothetical protein	37687	1	1	71099.3	246
FUN_015995-T1	hypothetical protein	31174	1	1	67071.9	248
qu_487	protein translation factor SUI1-like protein	12541	1	1	64612.7	249
FUN_007964-T1	ADP-ribosylation factor 1/2|Arf/Sar family, other	20763	1	1	63118	250
qu_279	putative glycosyltransferase	68056	4	5	54203.9	252
FUN_000530-T1	Ras-related protein Rab-32	23696	1	1	51327.3	253
FUN_014505-T1	40S ribosomal protein S15a-1, variant 2	14776	1	1	50028.3	254
qu_8	hypothetical protein	18806	1	1	49936.5	255
qu_550	putative zinc metalloproteinase	73508	4	4	47881.1	257
qu_627	putative peptidase S9	34159	1	1	46798.3	258
qu_217	putative serine/threonine-protein kinase	63472	2	2	45628.1	259
FUN_007409-T1	hypothetical protein	213389	1	1	45235	260
qu_151	putative exoV-like protein	33089	1	1	38634.1	262
FUN_005691-T1	30S ribosome assembly GTPase	82098	3	3	37060.6	263
FUN_010280-T1	ketol-acid reductoisomerase [EC:1.1.1.86]|calmodulin|actinin-like protein	30829	2	2	36858.5	264
FUN_004699-T1	poly [ADP-ribose] polymerase 2/3/4 [EC:2.4.2.30]	66415	1	1	36636.5	265
FUN_001335-T1	Ras-related protein Rab-8A	24597	1	2	35695.4	267
qu_213	hypothetical protein	17588	1	1	35125.5	268
qu_339	putative ubiquitin-specific protease	54718	1	1	32057.5	272
FUN_008471-T1	hypothetical protein	15348	1	1	29854.8	275
qu_957	orphan	25313	1	1	28862.3	276
qu_385	putative glycosyltransferase	29415	1	1	28816.4	277
FUN_014803-T1	small subunit ribosomal protein S4e	171156	1	1	27804	279
qu_363	probable ribonuclease 3	63058	2	2	26476.9	282
FUN_014413-T1	23S rRNA pseudouridine2605 synthase [EC:5.4.99.22]|16S rRNA pseudouridine516 synthase [EC:5.4.99.19]	51524	1	1	25800.7	283
qu_462	Capsid protein	253453	7	7	24660.7	284
FUN_009548-T1	26S proteasome regulatory subunit T2	67791	1	1	24558	285
qu_319	uncharacterized endo/excinuclease amino terminal domain protein	19869	1	1	24317.4	286
qu_467	putative J domain-containing protein	42221	1	1	23468.3	288
FUN_005453-T1	GTPase activity	96826	1	1	18381.9	291
FUN_005809-T1	1-aminocyclopropane-1-carboxylate deaminase activity	49339	1	1	17941.6	292
FUN_008567-T1	DNA mismatch repair protein MSH2	55737	1	1	17683.3	293
FUN_012866-T1	[protein]-arginine 3-hydroxylase / protease [EC:1.14.11.73 3.4.-.-]	110622	1	1	17529.2	294
FUN_004525-T1	hypothetical protein	41502	1	1	16423.4	295
qu_489	hypothetical protein	44733	1	1	16229.7	296
FUN_011244-T1	hypothetical protein	181221	1	1	16157.4	297
FUN_014487-T1	myo-inositol-1(or 4)-monophosphatase [EC:3.1.3.25]	30492	1	1	14724.5	298
qu_854	hypothetical protein	22134	1	1	14310.2	300
FUN_005551-T1	Cell morphogenesis N-terminal	272251	1	1	14257.7	301
FUN_014898-T1	Bacterial transferase hexapeptide (six repeats)	39378	1	1	13973.7	302
qu_463	probable capsid protein 4	59152	2	2	13802.6	303
FUN_011715-T1	Importin 11	111084	1	1	12679.2	304
FUN_002825-T1	hypothetical protein	154061	1	1	12485.7	305
qu_742	hypothetical protein	36752	1	1	11793.2	306
FUN_013937-T1	positive regulation of mitochondrial calcium ion concentration	46097	1	1	9089.58	307
FUN_002427-T1	ATPase family AAA domain-containing protein	172552	1	1	8585.33	309
FUN_004305-T1	hypothetical protein	184474	1	1	8253.82	310
qu_660	hypothetical protein	69551	1	1	7525.01	311
qu_641	hypothetical protein	35032	1	1	7521.48	312
FUN_001872-T1	hypothetical protein	564389	1	1	6480.19	314
FUN_013731-T1	peroxin-5|tumor suppressor p53-binding protein 1	129663	1	1	5453.01	315
qu_655	putative glycylpeptide N-tetradecanoyltransferase	42009	1	2	5376.49	316
FUN_012801-T1	DIL	178145	1	1	3940.8	317
FUN_008680-T1	serine/threonine-protein phosphatase 2A activator	49713	1	1	3609.38	318
FUN_007637-T1	xanthine dehydrogenase/oxidase [EC:1.17.1.4 1.17.3.2]	143297	1	1	3201.57	319
FUN_005946-T1	myosin VIIa	298641	1	1	2538.22	321
FUN_005526-T1	DEAD-box ATP-dependent RNA helicase	65429	1	1	2147.21	322
FUN_001905-T1	aprataxin and PNK-like factor [EC:4.2.99.18], variant 2	76888	1	1	1888.48	323
FUN_009473-T1	U1 small nuclear ribonucleoprotein C	24296	1	1	not quantified
FUN_001072-T1	ATP-dependent RNA helicase DDX20 [EC:3.6.4.13]	48365	1	1	not quantified

## Sheet: M. reunion 2KO
accession	protein name	mol. weight (Da)	Virion				Fibrils
			peptides	spectral counts	iBAQ	Rank	peptides	spectral counts	iBAQ	Rank
qu_734	hypothetical protein	23302	5	43	116688960	14	7	67	311141984	1
qu_757	hypothetical protein	21968	3	5	1.63861e+07	59	11	41	264595968	2
qu_384	Thioredoxin	39459	26	56	1.34309e+08	13	30	103	2.20889e+08	3
qu_482	hypothetical protein	21099	13	32	112040640	15	15	65	218517312	4
qu_351	hypothetical protein	30607	16	33	2.84877e+07	39	22	93	1.60269e+08	5
qu_465	thioredoxin domain-containing protein	19438	9	16	45600856	26	11	57	127229096	6
qu_600	hypothetical protein	37211	25	65	1.00702e+08	18	19	74	1.05681e+08	7
qu_646	uncharacterized cupin RmlC-type domain protein	18499	9	13	2.89022e+07	38	15	38	1.02333e+08	8
qu_772	hypothetical protein	24047	18	56	1.83256e+08	11	17	65	1.00748e+08	9
qu_773	hypothetical protein	26538	22	77	225090560	9	20	59	9.22577e+07	10
qu_880	hypothetical protein	49215	29	52	3.99406e+07	33	28	109	8.41107e+07	11
qu_738	hypothetical protein	39948	9	26	56650600	24	10	37	82503968	12
qu_420	hypothetical protein	39401	9	18	4.07082e+07	32	11	26	78524192	13
qu_644	hypothetical protein	37344	18	28	6.07568e+07	22	21	49	7.11727e+07	14
qu_557	putative triacylglycerol lipase	38826	27	55	2.71171e+07	44	26	69	50350912	15
qu_515	hypothetical protein	25475	9	21	1.97446e+07	53	14	39	4.64498e+07	16
qu_76	collagen-like protein 1	91015	8	13	8705205	89	16	76	44792872	17
qu_64	hypothetical protein	21868	5	7	1.24948e+07	71	8	20	3.89217e+07	18
qu_345	hypothetical protein	39318	17	35	2.78353e+07	40	18	49	3.12822e+07	19
qu_625	putative prolyl 4-hydroxylase	27901	11	22	11163824	79	14	43	2.9989e+07	20
qu_736	hypothetical protein	40921	20	75	1.01959e+08	17	11	34	2.79585e+07	21
qu_205	probable glutaredoxin	12084	10	16	33209440	37	8	13	27852608	22
qu_686	NHL repeat-containing protein	43392	18	59	98497632	19	12	30	2.69058e+07	23
qu_616	uncharacterized N-acetyltransferase	46994	26	52	2.1001e+07	52	25	72	2.63488e+07	24
qu_280	uncharacterized WD repeat-containing protein	153562	29	56	1.39551e+07	66	25	87	2.33707e+07	25
qu_324	hypothetical protein	19980	4	6	1.61891e+06	154	11	22	1.83104e+07	26
qu_657	hypothetical protein	28864	6	6	9.98116e+06	84	6	8	1.79482e+07	27
qu_514	hypothetical protein	63202	25	55	5.80289e+07	23	19	37	1.76979e+07	28
FUN_012667-T1	hypothetical protein	32882	4	11	11866773	73	3	9	17123430	29
qu_618	hypothetical protein	11580	4	6	1.12723e+07	78	5	11	1.48028e+07	30
qu_291	hypothetical protein	23506	2	2	765075	180	8	15	1.37626e+07	31
qu_544	hypothetical protein	10721	5	19	236445568	7	5	6	1.31969e+07	32
qu_509	hypothetical protein	19344	8	11	7063368	100	6	12	1.13841e+07	33
qu_480	hypothetical protein	21376	8	13	24595280	47	5	8	8.69555e+06	34
qu_585	hypothetical protein	56754	27	62	4.20108e+07	28	20	39	7.7014e+06	35
qu_366	putative regulator of chromosome condensation	107437	59	389	3.94608e+08	2	20	31	6.55814e+06	36
qu_638	hypothetical protein	11215					4	6	6.21861e+06	37
qu_767	hypothetical protein	37663	14	28	1.16997e+07	75	12	24	6.04942e+06	38
qu_546	hypothetical protein	86695	58	100	2.41185e+07	48	39	77	5.90872e+06	39
qu_682	phosphatidylethanolamine-binding protein-like protein	16882	4	5	661617	187	11	20	5.58274e+06	40
qu_367	hypothetical protein	21736	7	17	6.24854e+07	21	2	6	4.90654e+06	41
qu_584	hypothetical protein	35586	9	11	2583496	135	14	23	4.30451e+06	42
qu_582	hypothetical protein	16640	6	18	240931376	5	3	4	4289843	43
qu_412	hypothetical protein	89610	19	27	3.51241e+06	122	18	33	4.23628e+06	44
FUN_005269-T1	spore coat protein A, manganese oxidase [EC:1.16.3.3]|o-aminophenol oxidase [EC:1.10.3.4]	66655	12	15	1.89435e+06	150	18	25	3.55321e+06	45
qu_747	Serpin	46879	18	22	5.76404e+06	107	12	17	3494660	46
FUN_015707-T1	spore coat protein A, manganese oxidase [EC:1.16.3.3]|o-aminophenol oxidase [EC:1.10.3.4]	63164	6	13	2.23464e+06	144	10	19	3.45975e+06	47
qu_55	hypothetical protein	8296	6	8	2.21027e+07	50	2	3	3434704	48
qu_547	hypothetical protein	76930	37	55	1.02006e+07	83	24	38	3.43362e+06	49
qu_267	hypothetical protein	28538	3	4	9164420	86	3	3	3426257	50
FUN_005294-T1	Ubiquitin-60S ribosomal protein L40	16631	1	1	205334	229	4	5	3.35908e+06	51
qu_297	hypothetical protein	14835	3	5	2.58943e+06	134	3	7	3.33238e+06	52
qu_221	hypothetical protein	45001	11	13	1.06768e+06	167	17	25	2.86637e+06	53
qu_349	hypothetical protein	9695	3	4	8.08148e+06	95	2	10	2592487	54
qu_752	orphan	34296	16	39	1.10341e+08	16	6	9	2.56493e+06	55
qu_525	probable zinc-type alcohol dehydrogenase-like protein	47354	19	30	1.13257e+07	77	13	24	2.55443e+06	56
qu_325	putative protein phosphatase 2C	33565	13	15	7.07439e+06	99	6	8	2.50886e+06	57
qu_695	putative amine oxidase	54291	1	1	94573.3	264	6	11	2479968	58
qu_423	hypothetical protein	91000	27	59	25329332	46	18	27	2.39259e+06	59
qu_828	hypothetical protein	28776	9	19	2.29575e+07	49	5	7	2.21395e+06	60
qu_475	hypothetical protein	52379	3	5	1.12459e+06	163	1	2	2.04942e+06	61
qu_70	uncharacterized virion-associated membrane protein	39117	10	14	2.56814e+07	45	3	4	1997422	62
qu_543	hypothetical protein	18141	4	7	4.16185e+07	30	2	3	1.86679e+06	63
qu_824	putative PAN domain-containing protein	22435	5	8	21982038	51	1	2	1.76539e+06	64
qu_580	Thioredoxin	15191					3	4	1.75804e+06	65
qu_464	hypothetical protein	139105	105	437	2.36811e+08	6	32	48	1.70726e+06	66
qu_409	hypothetical protein	30040	21	79	179656544	12	6	8	1.6807e+06	67
qu_511	putative PAN domain-containing protein	24425	4	11	2.7546e+07	42	2	3	1.62658e+06	68
qu_477	hypothetical protein	142243	43	54	5.19923e+06	111	31	40	1.53137e+06	69
qu_737	hypothetical protein	32336	5	6	6.16554e+06	105	4	5	1.39417e+06	70
qu_924	hypothetical protein	39477	16	20	3.4941e+06	123	8	14	1.23035e+06	71
FUN_011648-T1	hypothetical protein	33026	1	1	not quantified		4	5	1.22948e+06	72
qu_685	hypothetical protein	19573	5	23	231934512	8	2	6	1.13754e+06	73
FUN_009911-T1	1-pyrroline-5-carboxylate dehydrogenase [EC:1.2.1.88]	63918	2	2	138194	248	11	18	1.08787e+06	74
qu_304	hypothetical protein lvs_L234	24406	5	5	821437	177	5	6	1.01083e+06	75
qu_136	Choline dehydrogenase	61628	1	1	119729	257	8	10	1003622	76
FUN_007503-T1	hypothetical protein	39406	3	3	2035382	146	1	1	854919	77
qu_430	hypothetical protein	20862	5	6	2.71571e+06	133	4	4	824176	78
FUN_011495-T1	exodeoxyribonuclease VII large subunit [EC:3.1.11.6]|superoxide dismutase, Fe-Mn family [EC:1.15.1.1]	25037	1	1	83899.9	271	3	4	763349	79
qu_883	glucose-methanol-choline oxidoreductase	60778	1	1	58506.2	282	11	14	752244	80
qu_724	putative serine/threonine-protein kinase	80157	29	43	8.56111e+06	92	11	13	731885	81
qu_431	putative core protein	75338	76	316	2.94388e+08	3	9	10	717888	82
qu_519	hypothetical protein	20432	9	18	34937024	34	2	2	715144	83
qu_491	hypothetical protein	28145	2	2	34405.1	301	2	2	712283	84
qu_620	hypothetical protein	44621	6	6	710844	186	10	14	686830	85
FUN_007515-T1	hypothetical protein	25188					1	2	670310	86
qu_196	putative amine oxidase	56642	23	31	1.116e+07	80	5	6	628962	87
qu_307	Ricin-type lectin protein	22911	4	9	3.46458e+07	35	1	2	597471	88
qu_248	Collagen triple helix repeat containing protein	44720	1	1	not quantified		6	11	597085	89
FUN_010411-T1	peroxiredoxin 2/4 [EC:1.11.1.24]	47987	2	2	195963	233	7	9	596536	90
FUN_003406-T1	Peptidyl-prolyl cis-trans isomerase	18087	1	1	156983	244	3	5	587841	91
qu_643	hypothetical protein	38822	5	7	3.22819e+06	126	3	3	584364	92
FUN_010658-T1	neutral ceramidase [EC:3.5.1.23]	77568					9	11	528271	93
qu_710	Collagen triple helix repeat containing protein	191259	1	2	144190	247	6	9	527573	94
FUN_006318-T1	amine dehydrogenase activity	39103	2	2	457639	201	2	2	524470	95
qu_629	Thiol oxidoreductase E10R	34053	17	27	8.88194e+06	87	4	4	492463	96
qu_219	putative DNA-dependent RNA polymerase subunit Rpb9	22289	5	8	4.01018e+06	117	2	2	489156	97
qu_496	hypothetical protein	30933	6	10	1.85728e+06	151	2	3	483914	98
qu_785	hypothetical protein	28147					3	4	483231	99
qu_684	hypothetical protein	30286	5	9	3.40258e+07	36	1	1	425209	100
qu_250	collagen-like protein 4	79544	2	2	57741.2	284	4	7	421697	101
FUN_005420-T1	Fructose-bisphosphate aldolase 5, cytosolic	38738					4	4	410355	102
qu_440	uncharacterized short-chain type dehydrogenase/reductase	37903	4	4	719700	185	3	3	401517	103
qu_327	Uncharacterized protein L309 gi|55416931|gb|AAV50581.1| unknown	30561	3	4	7.72764e+06	97	1	1	396291	104
FUN_000915-T1	Profilin-1A	13084	2	2	490897	199	1	1	380011	105
FUN_001446-T1	hypothetical protein	19208	1	1	303289	212	1	1	379143	106
FUN_012044-T1	hypothetical protein	20066	1	1	191708	234	2	2	355240	107
qu_424	hypothetical protein	87443	39	64	1.40041e+07	65	10	12	347779	108
qu_470	hypothetical protein	25271					1	1	341052	109
qu_748	hypothetical protein	22233	8	15	1.21623e+07	72	2	2	327405	110
FUN_005711-T1	leucyl aminopeptidase [EC:3.4.11.1]	55506	3	3	163197	241	6	8	323882	111
qu_683	low complexity hypothetical protein	47185	7	11	4.16857e+07	29	2	2	300292	112
FUN_012610-T1	hypothetical protein	13779					1	1	298800	113
FUN_014353-T1	Protein of unknown function (DUF3455)	21838	2	2	736013	182	2	2	294915	114
FUN_004415-T1	hypothetical protein	48071					2	2	287458	115
qu_419	hypothetical protein MIMI_R398	41246	16	20	1.32073e+07	69	3	3	286884	116
FUN_009344-T1	Kazal type serine protease inhibitors	28973	1	1	83956.1	270	3	3	279236	117
FUN_003504-T1	hypothetical protein	20082	9	14	8.40133e+06	93	1	1	216526	118
FUN_013969-T1	Guanine nucleotide-binding protein subunit beta-2-like 1	35215					2	2	207576	119
qu_964	probable cholinesterase	64868	1	1	87182.8	267	5	6	205854	120
FUN_001354-T1	hypothetical protein	27330	2	2	493362	198	1	1	203621	121
FUN_014476-T1	oligosaccharyltransferase complex subunit gamma	14056					1	1	198996	122
qu_124	hypothetical protein	40596					4	4	185864	123
qu_398	putative DNA-directed RNA polymerase subunit	22532	10	16	7.53053e+06	98	2	3	183500	124
FUN_009954-T1	phosphoenolpyruvate phosphomutase [EC:5.4.2.9]	37554	1	1	64445.3	278	2	2	174453	125
FUN_008647-T1	TBC1 domain family member 2A	47037					1	1	174097	126
FUN_002349-T1	C2 and GRAM domain-containing protein	56521	1	1	124443	254	3	3	163308	127
FUN_011633-T1	hypothetical protein	19600					1	1	161572	128
FUN_005909-T1	C2 domain	38138					2	4	155086	129
FUN_001163-T1	hypothetical protein	33309	4	8	351206	209	4	9	153376	130
FUN_003560-T1	endoglucanase [EC:3.2.1.4]|rhamnogalacturonan endolyase [EC:4.2.2.23]	64310	10	14	1.60076e+06	155	2	2	148022	131
qu_243	putative Zn-dependent peptidase	50666	4	4	420535	203	2	2	147839	132
FUN_002277-T1	Dynamin family	85705					1	1	146952	133
FUN_008773-T1	Four repeated domains in the Fasciclin I family of proteins, present in many other contexts.	78472	4	5	180269	237	1	2	137622	134
qu_900	hypothetical protein	11477	2	3	2.45237e+06	141	1	1	135194	135
qu_328	hypothetical protein	8110	2	6	15554747	60	1	3	133705	136
FUN_003903-T1	alpha-amylase [EC:3.2.1.1]	53285					2	2	130608	137
qu_623	hypothetical protein	29447	16	29	5.20577e+07	25	1	1	126562	138
qu_775	hypothetical protein	32226	9	19	4.43796e+07	27	2	2	122395	139
qu_709	collagen-like protein 6	141539	4	4	223872	224	3	4	108143	140
FUN_006355-T1	N-methyltransferase activity, variant 2	160287					1	1	107315	141
qu_31	mg966 gene product	22905					2	2	105723	142
FUN_002070-T1	superoxide dismutase, Cu-Zn family [EC:1.15.1.1]	17076					1	1	104176	143
FUN_009346-T1	Kazal type serine protease inhibitors	33164	2	2	88239.3	266	1	1	98385.2	144
FUN_013067-T1	lysosomal alpha-mannosidase [EC:3.2.1.24]	114078	2	2	39165.4	296	3	3	85208.3	145
FUN_009774-T1	catalase [EC:1.11.1.6]	55347					2	2	84627.1	146
FUN_006596-T1	hypothetical protein	21993					1	2	83600.8	147
FUN_012799-T1	hypothetical protein	46835					1	1	81381.5	148
FUN_012949-T1	hexosaminidase [EC:3.2.1.52]	59321	1	1	4573.55	320	2	2	79972.7	149
FUN_016136-T1	bloom syndrome protein [EC:3.6.4.12]	76202					1	1	77373.6	150
qu_762	hypothetical protein	13377	2	2	1.27052e+06	159	1	1	76806	151
FUN_013160-T1	aspartate aminotransferase, mitochondrial [EC:2.6.1.1]	49107					1	1	73311.7	152
qu_350	hypothetical protein	20898	5	5	1.11073e+06	164	1	1	71966	153
FUN_005598-T1	PFAM LmbE family protein	28921					2	2	69104.6	154
FUN_000482-T1	xylose isomerase [EC:5.3.1.5]	48317	1	1	24790.8	310	2	3	67620.9	155
FUN_000072-T1	beta-glucosidase [EC:3.2.1.21]	74981					2	2	66237.2	156
FUN_010996-T1	Alpha beta-hydrolase	135523	9	9	201603	231	6	6	65703.3	157
qu_251	collagen triple helix repeat containing protein	78279					2	2	63968.5	158
qu_446	capsid protein D13L	67238	73	913	746303936	1	3	3	62977.1	159
qu_143	putative GMC-type oxidoreductase	76945	4	8	947685	172	1	1	61890.1	160
FUN_009229-T1	Peptidyl-prolyl cis-trans isomerase fkbp12	11774					1	1	61465.4	161
FUN_012775-T1	C2 domain	71312					1	1	59050.8	162
qu_750	hypothetical protein	16574	3	4	1.28513e+06	158	1	1	58757.7	163
FUN_005644-T1	hypothetical protein	34113					1	1	57830.4	164
FUN_006847-T1	domain in glucosyltransferases, myotubularins and other putative membrane-associated proteins	42211					1	1	51098.2	165
FUN_005849-T1	transcriptional regulator ATRX [EC:3.6.4.12]	22259					2	2	48920.9	166
qu_764	putative glutamine amidotransferase-like protein	23676					1	1	47067.9	167
FUN_012613-T1	serine protease [EC:3.4.21.-]|aqualysin 1 [EC:3.4.21.111]	42550	3	4	148069	246	1	1	44972.8	168
FUN_001262-T1	U11/U12 small nuclear ribonucleoprotein 48 kDa protein	93249					1	1	42890.5	169
FUN_004807-T1	hypothetical protein	20513	1	1	29877.1	306	1	1	40706.1	170
qu_378	hypothetical protein	57328	9	10	1.83082e+06	152	1	1	39699.6	171
FUN_007512-T1	Cbs domain	13395	1	1	129511	253	1	1	38679.2	172
FUN_004921-T1	dipeptidyl-peptidase 4 [EC:3.4.14.5], variant 2	79942					2	2	38177.3	173
FUN_004876-T1	Four repeated domains in the Fasciclin I family of proteins, present in many other contexts.	89636	1	1	91809.5	265	1	1	37821.4	174
FUN_003202-T1	puromycin-sensitive aminopeptidase [EC:3.4.11.-]	52023					3	3	36591	175
qu_207	collagen triple helix repeat containing protein	131064	1	1	36668.3	299	2	2	34863.3	176
FUN_007132-T1	RAC serine/threonine-protein kinase [EC:2.7.11.1]	56635					1	1	33801	177
qu_23	hypothetical protein	21233	6	7	4547568	112	1	1	32827.9	178
qu_702	hypothetical protein	53755					1	1	29629.1	179
qu_246	hypothetical protein	17750	5	6	2.45783e+06	140	1	1	29471.8	180
FUN_014818-T1	muramoyltetrapeptide carboxypeptidase [EC:3.4.17.13]	37603					1	1	28425.7	181
FUN_008365-T1	tripeptidyl-peptidase I [EC:3.4.14.9]|physarolisin [EC:3.4.21.103]	62271					1	1	25967	182
FUN_003551-T1	carbonic anhydrase [EC:4.2.1.1]	66220					1	1	22966.1	183
FUN_015800-T1	glucose-6-phosphate isomerase [EC:5.3.1.9]	63575					1	1	21495.4	184
FUN_003820-T1	hypothetical protein	46026					1	1	20687.3	185
FUN_006566-T1	Actin-1	41676	10	13	2.4822e+06	138	1	1	20643.7	186
qu_776	hypothetical protein	64691					1	1	18446.2	187
qu_663	hypothetical protein	36625	10	15	2.00779e+06	149	1	1	14865.6	188
FUN_001864-T1	heat shock 70kDa protein 1/2/6/8	147446	2	2	62659.6	279	1	1	14408.8	189
FUN_013798-T1	hypothetical protein	74085					1	1	14134.2	190
qu_741	hypothetical protein	16247	2	2	891536	174	1	1	13530.8	191
qu_249	Collagen triple helix repeat containing protein	91891					1	1	13199.8	192
FUN_006151-T1	endoglucanase [EC:3.2.1.4]	28738					1	1	9046.64	193
FUN_006426-T1	Belongs to the peptidase M18 family	51111					1	1	7495.84	194
FUN_000481-T1	hypothetical protein	319619	1	2	1.16148e+06	161	1	1	6437.59	195
FUN_010977-T1	Zinc-binding dehydrogenase	37760					1	1	5874.85	196
FUN_011823-T1	protein disulfide-isomerase A1 [EC:5.3.4.1]	59360					1	1	5349.86	197
FUN_002532-T1	nicotinate-nucleotide pyrophosphorylase (carboxylating) [EC:2.4.2.19]	32220					1	1	4198.2	198
FUN_014043-T1	hypothetical protein	34573					1	1	3466.08	199
FUN_015921-T1	alanine-glyoxylate transaminase / serine-glyoxylate transaminase / serine-pyruvate transaminase [EC:2.6.1.44 2.6.1.45 2.6.1.51]	42474					1	1	2580.1	200
FUN_010225-T1	serpin B	43575					1	1	2243.24	201
FUN_010997-T1	monoamine oxidase [EC:1.4.3.4]	78205					1	1	1193.51	202
FUN_000171-T1	son of sevenless	199039					1	1	405.205	203
qu_669	orphan	5784	3	11	250960960	4
qu_589	hypothetical protein	17955	13	47	2.14125e+08	10
qu_268	hypothetical protein	38970	34	78	6.94124e+07	20
qu_368	hypothetical protein	56316	28	70	4.09322e+07	31
qu_617	hypothetical protein	11815	6	10	2.7723e+07	41
qu_245	RNA polymerase subunit 5	23541	22	32	2.71748e+07	43
qu_530-532	DNA directed RNA polymerase %28II%29 subunit 1	119453	71	111	1.89785e+07	54
qu_261_259_257_255	DNA directed RNA polymerase subunit 2	125416	68	111	1.75679e+07	55
qu_344	uncharacterized myristoylated membrane protein	29395	4	7	1.72732e+07	56
qu_220	DNA-directed RNA polymerase subunit 6	46141	12	16	1.71983e+07	57
qu_454	hypothetical protein	17244	4	5	17056356	58
qu_495	hypothetical protein	199755	101	147	1.44323e+07	61
qu_405	divergent methyltransferase	40370	23	38	1.44283e+07	62
qu_692	hypothetical protein	26417	17	24	1.41988e+07	63
qu_169	hypothetical protein	51058	26	43	1.41426e+07	64
qu_529	hypothetical protein glt_00638	9907	6	8	13592447	67
qu_313	kinesin-like protein	339986	157	250	1.35767e+07	68
qu_493	putative DNA directed RNA polymerase subunit	41630	17	25	1.26942e+07	70
qu_404	probable mRNA-capping enzyme	136590	69	106	11704544	74
qu_371	putative transcription termination factor	95426	56	94	1.14002e+07	76
qu_578	hypothetical protein	23850	7	11	10572808	81
FUN_013762-T1	V-type proton ATPase 16 kDa proteolipid subunit	16580	3	4	10561681	82
qu_697	hypothetical protein	62887	34	54	9.62585e+06	85
qu_656	putative tyrosine-protein phosphatase	24840	10	12	8.85706e+06	88
FUN_013396-T1	voltage-dependent anion channel protein 2	33586	12	19	8.65507e+06	90
qu_376	putative thiol protease	34896	13	17	8.5791e+06	91
qu_563	hypothetical protein	59781	28	37	8.32543e+06	94
qu_572	VVI8 helicase	79516	35	48	7.91034e+06	96
qu_361	poxvirus poly%28A%29 polymerase catalytic subunit-like protein	67815	23	38	6.7765e+06	101
qu_753	hypothetical protein	49938	18	23	6.62914e+06	102
qu_347	putative early transcription factor large subunit	245225	85	119	6.62485e+06	103
qu_769	putative chemotaxis protein CheD	31169	6	9	6.33892e+06	104
qu_170	hypothetical protein	50940	22	33	6.05442e+06	106
qu_508	ankyrin repeat-containing protein	219141	72	103	5.7499e+06	108
qu_438	hypothetical protein	56175	15	22	5.59563e+06	109
qu_399	putative NTPase	134005	39	53	5.43495e+06	110
qu_204	DNA topoisomerase 1b	39906	11	16	4.28297e+06	113
qu_379	putative DNA-directed RNA polymerase II subunit N	8860	4	5	4.23998e+06	114
qu_558	XRN 5'-3' exonuclease	93111	31	41	4.10614e+06	115
AccaoMp13	similar to NuoG of E. coli%2C Swiss-Prot Accession Number P33602	8246	1	1	4.10007e+06	116
qu_312	peptidase C19 subfamily protein	51173	12	19	3.93925e+06	118
qu_421	F10-like kinase	54385	17	21	3.76576e+06	119
qu_770	putative bifunctional metalloprotease/ubiquitin-protein ligase	100069	23	30	3.70835e+06	120
qu_486	hypothetical protein	32747	11	13	3556504	121
qu_320	putative serine/threonine-protein kinase	47356	17	22	3.34932e+06	124
qu_329	hypothetical protein	10979	2	6	3.28416e+06	125
qu_338	probable DNA polymerase family X	40598	19	23	3.09543e+06	127
qu_390	probable FAD-linked sulfhydryl oxidase	16981	6	7	2934923	128
qu_346	uncharacterized metallopeptidase WLM domain protein	22781	7	9	2.81406e+06	129
qu_596	putative ATP-dependent RNA helicase	66972	21	24	2809628	130
qu_932	putative lipocalin	19105	3	3	2794284	131
qu_513	hypothetical protein	10593	4	5	2744802	132
qu_411	hypothetical protein	127231	26	28	2.55041e+06	136
qu_681	hypothetical protein	34943	2	3	2.53939e+06	137
qu_231	Topoisomerase I	96906	29	38	2.46007e+06	139
qu_639	structural PPIase-like protein	26569	6	8	2.43537e+06	142
FUN_013002-T1	hypothetical protein	14161	1	1	2.4183e+06	143
qu_754	P13-like protein	33489	7	8	2.07069e+06	145
qu_568	putative ATP-dependent RNA helicase	51600	14	18	2.01919e+06	147
qu_382	hypothetical protein	21290	8	11	2.01212e+06	148
qu_522	hypothetical protein	16160	1	1	1.81343e+06	153
FUN_000274-T1	response to other organism	44326	13	15	1.46625e+06	156
FUN_007392-T1	hypothetical protein	13794	1	1	1444166	157
qu_373	hypothetical protein	33827	6	6	1.25593e+06	160
FUN_006480-T1	hypothetical protein	24865	2	2	1.15059e+06	162
qu_322	NAD-dependent DNA ligase	72056	11	12	1.09049e+06	165
qu_315	putative endonuclease 4	32949	6	6	1.07824e+06	166
qu_434	hypothetical protein	42079	9	12	1.04196e+06	168
qu_466	putative ADP-ribosyl glycohydrolase	58740	8	9	1.03245e+06	169
qu_729	Uncharacterized protein L684 gi|55417295|gb|AAV50945.1| unknown	56486	9	10	978457	170
qu_500	orphan	11233	1	1	958059	171
qu_768	endonuclease VIII-like protein	37647	4	4	946629	173
FUN_012283-T1	ketol-acid reductoisomerase [EC:1.1.1.86]|calmodulin|actinin-like protein	27970	3	3	888348	175
FUN_011837-T1	C-8 sterol isomerase [EC:5.-.-.-]	24427	1	1	821825	176
qu_678	hypothetical protein	59156	4	4	790336	178
FUN_014974-T1	glutathione S-transferase [EC:2.5.1.18]	15179	2	2	787167	179
qu_353	hypothetical protein	25712	1	1	736669	181
qu_330	hypothetical protein	19413	2	2	732778	183
FUN_009997-T1	Glucose / Sorbosone dehydrogenase	88035	3	4	727130	184
qu_668	Bulb-type mannose-specific lectin	21574	2	2	655266	188
qu_393	putative ankyrin repeat protein	90149	10	11	631290	189
qu_395	uncharacterized glycosyltransferase	29888	2	2	625931	190
FUN_015573-T1	hypothetical protein	14443	1	1	608623	191
qu_388	putative ATP-dependent RNA helicase	208612	36	41	608163	192
qu_576	Chain A%2C A Megaviridae Orfan Gene Encodes A New Nucleotidyl Transferase 4AMQ_A	45873	7	10	603616	193
qu_733	endonuclease for the repair of UV-irradiated DNA	39578	5	5	585905	194
FUN_012636-T1	serine protease [EC:3.4.21.-]|aqualysin 1 [EC:3.4.21.111]	43967	4	4	530413	195
qu_335	probable formamidopyrimidine-DNA glycosylase	33463	6	7	507965	196
FUN_007513-T1	COG0517 FOG CBS domain	16902	2	2	495826	197
qu_394	hypothetical protein	29429	4	4	466933	200
FUN_011827-T1	hypothetical protein	52010	3	3	440843	202
FUN_005554-T1	histone H4	12062	1	1	418673	204
FUN_008080-T1	hypothetical protein	26293	3	3	415323	205
FUN_012997-T1	bifunctional autolysin [EC:3.5.1.28 3.2.1.96]	44613	2	2	396887	206
FUN_011500-T1	histone H2B	17322	1	1	367084	207
FUN_000718-T1	hypothetical protein	38338	1	1	363585	208
qu_386	putative ATP-dependent RNA helicase	61764	1	2	343669	210
qu_571	hypothetical protein	32361	4	4	320788	211
FUN_001275-T1	starvation-inducible DNA-binding protein	20350	2	3	302445	213
qu_484	hypothetical protein	24362	2	2	301578	214
FUN_002825-T1	hypothetical protein	154061	3	4	296229	215
qu_665	hypothetical protein	25427	2	2	293165	216
FUN_012717-T1	hypothetical protein	72375	1	1	289046	217
FUN_000574-T1	ribosomal 40S subunit protein S13	16941	1	1	286912	218
qu_265	hypothetical protein	9231	1	1	281851	219
FUN_006350-T1	beta-glucosidase [EC:3.2.1.21]|xylan 1,4-beta-xylosidase [EC:3.2.1.37]	16858	1	1	253396	220
qu_227	hypothetical protein	87553	6	6	253034	221
FUN_000902-T1	UDP-N-acetylglucosamine--peptide N-acetylglucosaminyltransferase SPINDLY	95518	1	1	248917	222
FUN_014505-T1	40S ribosomal protein S15a-1, variant 2	14776	1	1	238486	223
qu_725	hypothetical protein	13152	2	2	220582	225
qu_138	hypothetical protein	49755	3	3	214627	226
FUN_012876-T1	small subunit ribosomal protein S10e|transcription factor MYB, plant|plectin|H/ACA ribonucleoprotein complex subunit 4 [EC:5.4.99.-]	21356	2	3	211638	227
FUN_008769-T1	hypothetical protein	26959	1	1	209032	228
FUN_012466-T1	hypothetical protein	10401	1	1	204769	230
qu_383	hypothetical protein	30954	2	2	198813	232
qu_68	hypothetical protein	67161	4	4	191187	235
FUN_000616-T1	Serine/threonine-protein phosphatase PP1-alpha catalytic subunit	34476	2	2	187551	236
FUN_001274-T1	starvation-inducible DNA-binding protein	16831	2	2	180136	238
qu_614	hypothetical protein	20600	1	1	176087	239
qu_963	putative Fe2OG oxygenase family oxidoreductase	25167	2	2	174128	240
FUN_000664-T1	hypothetical protein	76431	3	3	160452	242
FUN_012715-T1	hypothetical protein	57919	1	2	159946	243
qu_594	hypothetical protein	29585	2	2	150824	245
FUN_000666-T1	hypothetical protein	8259	1	1	137929	249
FUN_010879-T1	ADP/ATP carrier protein	34021	2	2	132899	250
FUN_008302-T1	elongation factor 1-alpha	49226	1	1	132292	251
qu_642	hypothetical protein	28168	3	3	131492	252
FUN_005753-T1	catalase [EC:1.11.1.6]	80089	4	4	122242	255
FUN_006497-T1	ribosomal 40S subunit protein S9B	22604	1	1	122047	256
FUN_009462-T1	prolactin regulatory element-binding protein	94014	1	1	109569	258
FUN_005886-T1	NADPH:quinone reductase [EC:1.6.5.5]|prostaglandin reductase 3 [EC:1.3.1.48]	39204	3	3	107316	259
FUN_016115-T1	60S ribosomal protein L10	23766	1	1	106823	260
FUN_007894-T1	alkaline phosphatase [EC:3.1.3.1]	61252	1	1	103786	261
FUN_009843-T1	small subunit ribosomal protein SAe|lipid intermediate transporter	31150	1	1	96861.7	262
FUN_004666-T1	small subunit ribosomal protein S6e	37811	1	1	95638.6	263
qu_408	putative endonuclease of the XPG family	54100	1	1	86029.2	268
FUN_003833-T1	ribosomal 40S subunit protein S18A	18226	1	1	84113	269
qu_459	hypothetical protein	15326	2	2	82196.1	272
FUN_001561-T1	60S ribosomal protein L18	20774	1	1	75454.4	273
FUN_014752-T1	hypothetical protein	53377	1	1	75156.4	274
FUN_010053-T1	40S ribosomal protein S3-1	27524	1	1	74013.7	275
FUN_009454-T1	Inner membrane component domain	22604	1	1	66663.1	276
qu_461	Capsid protein	69341	2	2	64961.4	277
qu_151	putative exoV-like protein	33089	1	1	62228.9	280
FUN_010368-T1	DNA-directed RNA polymerase II subunit RPB2 [EC:2.7.7.6]|tubulin beta|upstream activation factor subunit UAF30	35976	1	1	61805.6	281
FUN_006288-T1	prohibitin 2	34209	1	1	57857.7	283
FUN_012270-T1	H/ACA ribonucleoprotein complex subunit 1	23019	1	1	56992	285
qu_279	putative glycosyltransferase	68056	1	1	55949.4	286
FUN_003382-T1	Domain in cystathionine beta-synthase and other proteins.	33904	1	1	53666.9	287
FUN_012048-T1	large subunit ribosomal protein L28e	18453	1	1	52038.3	288
FUN_009235-T1	citrate synthase [EC:2.3.3.1]	52748	1	1	50489.8	289
FUN_006490-T1	hypothetical protein	43461	2	2	47394.3	290
FUN_007247-T1	Protein of unknown function (DUF4449)	79988	3	3	46170.3	291
FUN_000636-T1	solute carrier family 25 (mitochondrial phosphate transporter), member 3	35058	1	1	45292.1	292
FUN_004494-T1	Universal stress protein family	25956	1	1	44171.5	293
FUN_005403-T1	hypothetical protein	22598	1	1	43522	294
FUN_005625-T1	HSP20 family protein	23523	1	1	41346.6	295
FUN_005049-T1	extracellular matrix structural constituent	61695	1	1	37172.8	297
FUN_001276-T1	hypothetical protein	26272	1	1	36697.8	298
FUN_005229-T1	ribosomal protein S15	16478	1	1	36089.3	300
FUN_003223-T1	Elongation factor 2	51596	2	4	32839.8	302
FUN_003881-T1	aldehyde dehydrogenase (NAD+) [EC:1.2.1.3]|aldehyde dehydrogenase (NAD(P)+) [EC:1.2.1.5]	55196	2	2	31456.1	303
qu_492	putative bifunctional polynucleotide phosphatase/kinase	49171	2	2	30596.3	304
qu_206	collagen triple helix repeat-containing protein	106717	1	1	30057.9	305
FUN_015944-T1	ariadne-1 [EC:2.3.2.31]|ariadne-2 [EC:2.3.2.31]|E3 ubiquitin-protein ligase RNF144 [EC:2.3.2.31]	106654	3	3	28566.2	307
qu_497	hypothetical protein	47704	1	1	27509.3	308
FUN_008567-T1	DNA mismatch repair protein MSH2	55737	1	1	24968	309
FUN_012866-T1	[protein]-arginine 3-hydroxylase / protease [EC:1.14.11.73 3.4.-.-]	110622	1	1	24187.7	311
FUN_006747-T1	hypothetical protein	38659	1	1	22991	312
FUN_013317-T1	40S ribosomal protein S2-4	31540	1	1	17052.7	313
FUN_000705-T1	60S ribosomal protein L10a-2	24888	2	2	16843.1	314
FUN_006681-T1	Steryl acetyl hydrolase	95767	1	2	15492.7	315
FUN_007030-T1	hypothetical protein	38011	1	1	12164.7	316
FUN_009322-T1	elongation factor 2 kinase [EC:2.7.11.20]	57606	1	1	10510.8	317
FUN_000036-T1	glyceraldehyde 3-phosphate dehydrogenase [EC:1.2.1.12]	35977	1	1	8036.77	318
qu_627	putative peptidase S9	34159	1	1	7844.18	319
FUN_011049-T1	40S ribosomal protein S4	29880	1	1	4009.01	321
FUN_012448-T1	hypothetical protein	21575	1	1	3430.41	322
FUN_011072-T1	hypothetical protein	37742	2	2	1868.99	323
qu_698	hypothetical protein	57915	1	1	not quantified
qu_488	hypothetical protein	21176	1	1	not quantified
FUN_014896-T1	hypothetical protein	18196	1	1	not quantified
FUN_013971-T1	Glycosyl hydrolases family 39	57743	1	1	not quantified
FUN_006758-T1	osomolarity two-component system, sensor histidine kinase NIK1 [EC:2.7.13.3]	382772	1	1	not quantified

## Sheet: M. reunion 2KO-GFP
accession	protein name	mol. weight (Da)	Virion				Fibrils
			peptides	spectral counts	iBAQ	Rank	peptides	spectral counts	iBAQ	Rank
qu_482	hypothetical protein	21099	15	29	9.00121e+07	22	17	35	1.57469e+08	1
qu_384	Thioredoxin	39459	22	55	1.72783e+08	13	31	56	1.25735e+08	2
qu_600	hypothetical protein	37211	31	65	1.569e+08	14	28	54	1.05975e+08	3
qu_752	orphan	34296	10	43	2.44071e+08	9	16	27	8.71586e+07	4
qu_738	hypothetical protein	39948	8	25	174311792	12	18	34	81746072	5
qu_657	hypothetical protein	28864	9	15	89363344	23	8	12	6.14194e+07	6
qu_772	hypothetical protein	24047	17	71	2.56554e+08	8	22	37	6.03547e+07	7
qu_734	hypothetical protein	23302	6	54	216874656	10	7	20	58817712	8
qu_773	hypothetical protein	26538	24	81	3.60191e+08	6	22	33	4.96261e+07	9
qu_646	uncharacterized cupin RmlC-type domain protein	18499	9	15	4.65524e+07	37	18	26	3.90045e+07	10
qu_757	hypothetical protein	21968	6	13	9.58634e+07	20	5	6	3.86167e+07	11
qu_480	hypothetical protein	21376	11	17	8.40214e+07	25	20	26	3.37823e+07	12
qu_515	hypothetical protein	25475	18	27	4.07624e+07	38	16	28	2.44866e+07	13
qu_509	hypothetical protein	19344	12	20	3.52858e+07	40	16	24	2.07129e+07	14
qu_351	hypothetical protein	30607	20	53	3.22506e+07	41	16	23	1.96421e+07	15
qu_557	putative triacylglycerol lipase	38826	30	58	6.99057e+07	29	18	22	15082856	16
qu_585	hypothetical protein	56754	33	75	1.00016e+08	18	28	43	1.3001e+07	17
qu_465	thioredoxin domain-containing protein	19438	10	17	55329684	33	8	10	12766266	18
qu_420	hypothetical protein	39401	12	16	6.69916e+07	30	18	26	1.2759e+07	19
qu_143-GFP	qu_143-GFP	32715	8	12	7.37856e+06	97	15	18	1.27425e+07	20
qu_280	uncharacterized WD repeat-containing protein	153562	40	74	1.94016e+07	55	21	33	1.12337e+07	21
qu_880	hypothetical protein	49215	20	26	1.14713e+07	77	20	27	10745712	22
qu_544	hypothetical protein	10721	7	16	156491264	15	5	9	1.00302e+07	23
qu_55	hypothetical protein	8296	8	10	4.99144e+07	35	6	7	9.43468e+06	24
qu_345	hypothetical protein	39318	17	29	3.66417e+07	39	23	31	9.27946e+06	25
qu_616	uncharacterized N-acetyltransferase	46994	24	45	2.39874e+07	49	22	31	7.61004e+06	26
qu_625	putative prolyl 4-hydroxylase	27901	14	24	9.82684e+06	82	12	18	7.56513e+06	27
qu_736	hypothetical protein	40921	18	69	8.6746e+07	24	6	8	7.10942e+06	28
qu_64	hypothetical protein	21868	8	9	1.54108e+07	63	9	11	7.07732e+06	29
qu_644	hypothetical protein	37344	19	32	7.01843e+07	28	11	12	6.30815e+06	30
qu_686	NHL repeat-containing protein	43392	17	61	9.53178e+07	21	6	7	6181758	31
qu_367	hypothetical protein	21736	4	10	8.34144e+07	26	1	1	5.8989e+06	32
qu_307	Ricin-type lectin protein	22911	4	8	4.8039e+07	36	4	5	5.45547e+06	33
qu_546	hypothetical protein	86695	51	101	2.36836e+07	50	37	45	5.44596e+06	34
qu_268	hypothetical protein	38970	30	76	1.19441e+08	16	16	18	5.2698e+06	35
qu_366	putative regulator of chromosome condensation	107437	54	359	6.31009e+08	3	24	28	4.87498e+06	36
qu_297	hypothetical protein	14835	4	7	2.34052e+06	136	5	8	4.68752e+06	37
qu_76	collagen-like protein 1	91015	6	7	5.59952e+06	108	7	10	3.96637e+06	38
qu_525	probable zinc-type alcohol dehydrogenase-like protein	47354	20	28	9.56818e+06	84	13	17	3.67187e+06	39
qu_547	hypothetical protein	76930	35	50	2.17289e+07	52	24	27	3.65874e+06	40
qu_376	putative thiol protease	34896	15	21	9.89456e+06	81	10	11	3.16069e+06	41
qu_584	hypothetical protein	35586	11	13	2164491	139	16	19	3.02964e+06	42
qu_682	phosphatidylethanolamine-binding protein-like protein	16882	8	11	3.7852e+06	119	7	8	2.8238e+06	43
qu_767	hypothetical protein	37663	16	29	2.61445e+07	44	13	16	2.60343e+06	44
qu_582	hypothetical protein	16640	8	32	917881984	2	6	8	2.44061e+06	45
qu_423	hypothetical protein	91000	33	74	23989188	48	20	25	2318957	46
qu_511	putative PAN domain-containing protein	24425	5	11	28984096	43	4	5	1.98856e+06	47
qu_205	probable glutaredoxin	12084	5	6	6.43831e+06	101	3	3	1.98393e+06	48
qu_344	uncharacterized myristoylated membrane protein	29395	4	5	1.08367e+07	78	3	3	1.93081e+06	49
qu_470	hypothetical protein	25271	3	3	911321	161	8	11	1.76602e+06	50
qu_412	hypothetical protein	89610	16	21	2.60466e+06	133	19	23	1.71367e+06	51
qu_325	putative protein phosphatase 2C	33565	16	24	8966152	87	8	9	1.63077e+06	52
qu_477	hypothetical protein	142243	54	64	6.1744e+06	103	48	55	1.57241e+06	53
qu_267	hypothetical protein	28538	5	7	12268619	75	5	6	1.49453e+06	54
qu_221	hypothetical protein	45001	13	18	1013594	157	7	8	1.38525e+06	55
qu_475	hypothetical protein	52379	5	7	4.18449e+06	118	6	7	1.2993e+06	56
qu_514	hypothetical protein	63202	18	32	1.91631e+07	56	14	17	1.21782e+06	57
qu_196	putative amine oxidase	56642	20	29	1.36337e+07	69	10	10	1.16349e+06	58
qu_324	hypothetical protein	19980	4	5	1.78746e+06	143	6	6	1.03303e+06	59
qu_291	hypothetical protein	23506	2	2	145682	211	7	7	963485	60
qu_828	hypothetical protein	28776	6	16	2.56711e+07	45	3	3	935038	61
qu_70	uncharacterized virion-associated membrane protein	39117	10	13	1.86047e+07	57	6	6	917636	62
qu_431	putative core protein	75338	70	444	4.514e+08	4	12	13	909361	63
qu_656	putative tyrosine-protein phosphatase	24840	14	14	1.04905e+07	79	8	8	890410	64
qu_747	Serpin	46879	19	21	7.61622e+06	96	9	9	881943	65
qu_464	hypothetical protein	139105	102	542	2.93587e+08	7	43	47	874281	66
qu_424	hypothetical protein	87443	52	71	2.05602e+07	53	29	30	854110	67
qu_409	hypothetical protein	30040	15	60	98596216	19	5	5	815952	68
qu_824	putative PAN domain-containing protein	22435	4	6	16236348	60	2	2	706002	69
FUN_010969-T1	ribonuclease Z [EC:3.1.26.11]	37533					1	1	690436	70
qu_748	hypothetical protein	22233	5	10	6.65483e+06	100	3	3	673024	71
qu_620	hypothetical protein	44621	9	10	1.28387e+06	149	11	11	659584	72
qu_618	hypothetical protein	11580	5	6	7.9473e+06	93	3	3	644453	73
qu_638	hypothetical protein	11215	1	1	104054	221	2	2	615628	74
qu_629	Thiol oxidoreductase E10R	34053	22	27	1.38117e+07	68	7	9	600634	75
qu_684	hypothetical protein	30286	14	21	7.04324e+07	27	1	1	543474	76
qu_685	hypothetical protein	19573	9	83	382955040	5	3	3	508938	77
qu_398	putative DNA-directed RNA polymerase subunit	22532	16	21	12875854	72	4	4	444069	78
qu_924	hypothetical protein	39477	15	22	7.17854e+06	99	8	10	438568	79
qu_543	hypothetical protein	18141	1	2	8580456	89	1	2	423167	80
qu_246	hypothetical protein	17750	6	8	4.57137e+06	116	5	5	412123	81
qu_724	putative serine/threonine-protein kinase	80157	24	28	5.74416e+06	106	15	16	406381	82
qu_710	Collagen triple helix repeat containing protein	191259	4	4	391214	183	7	9	397925	83
qu_681	hypothetical protein	34943	5	5	11972204	76	1	1	394817	84
qu_446	capsid protein D13L	67238	61	919	1031497664	1	12	12	382238	85
qu_243	putative Zn-dependent peptidase	50666	7	8	987808	158	8	9	315338	86
FUN_003406-T1	Peptidyl-prolyl cis-trans isomerase	18087	2	2	159685	203	3	3	281600	87
qu_697	hypothetical protein	62887	33	40	8.86028e+06	88	10	11	251216	88
FUN_009322-T1	elongation factor 2 kinase [EC:2.7.11.20]	57606					1	1	241395	89
qu_580	Thioredoxin	15191	1	1	48659.4	267	1	1	231161	90
qu_219	putative DNA-dependent RNA polymerase subunit Rpb9	22289	6	6	1.52088e+06	147	4	5	224868	91
qu_349	hypothetical protein	9695	2	2	147005	210	1	1	212925	92
FUN_013396-T1	voltage-dependent anion channel protein 2	33586	12	16	3.37791e+06	126	2	2	206418	93
qu_430	hypothetical protein	20862	8	10	2.14785e+06	141	3	3	202991	94
qu_269	hypothetical protein	6495					1	1	166882	95
qu_327	Uncharacterized protein L309 gi|55416931|gb|AAV50581.1| unknown	30561	3	3	2.83397e+06	129	3	4	162775	96
qu_250	collagen-like protein 4	79544	3	3	51346.8	263	4	4	151989	97
qu_737	hypothetical protein	32336	8	13	1.01161e+07	80	4	4	151282	98
qu_491	hypothetical protein	28145	1	1	51167.6	264	1	1	144501	99
FUN_014258-T1	malate dehydrogenase [EC:1.1.1.37]	49037	9	10	238166	191	5	5	130675	100
qu_496	hypothetical protein	30933	8	11	2.70919e+06	130	2	2	129159	101
FUN_015573-T1	hypothetical protein	14443					2	2	127743	102
qu_440	uncharacterized short-chain type dehydrogenase/reductase	37903	5	5	1.16865e+06	153	2	2	114739	103
FUN_006566-T1	Actin-1	41676	2	3	120850	218	5	5	109845	104
qu_663	hypothetical protein	36625	13	16	2.14838e+06	140	1	1	94702.6	105
FUN_000915-T1	Profilin-1A	13084					1	1	88959.6	106
FUN_005294-T1	Ubiquitin-60S ribosomal protein L40	16631	4	6	5.09443e+06	111	2	2	85338.3	107
FUN_003211-T1	WNT inhibitory factor 1	41515					1	1	81340.7	108
qu_378	hypothetical protein	57328	11	14	5.18675e+06	110	2	2	80388.5	109
qu_709	collagen-like protein 6	141539					4	5	74929.1	110
FUN_005909-T1	C2 domain	38138	1	1	53481.7	260	2	2	74401.6	111
FUN_012036-T1	Splicing factor 3B subunit 4	34112	1	1	156368	205	2	2	62289.3	112
FUN_008075-T1	hypothetical protein	59047					1	1	60781.9	113
qu_490	hypothetical protein	37391					1	1	60489.6	114
qu_207	collagen triple helix repeat containing protein	131064	1	1	18542	322	3	4	57145.6	115
FUN_012775-T1	C2 domain	71312	2	2	50678.4	265	2	2	55508.7	116
FUN_004415-T1	hypothetical protein	48071	1	1	44931.8	272	2	2	52303.3	117
qu_519	hypothetical protein	20432	7	8	1.33986e+07	70	1	1	46984.8	118
qu_484	hypothetical protein	24362	2	2	184843	197	2	2	46235.2	119
qu_741	hypothetical protein	16247	1	1	341282	186	1	1	46047.5	120
qu_617	hypothetical protein	11815	7	7	12731160	73	1	1	45909.8	121
qu_249	Collagen triple helix repeat containing protein	91891					1	1	43089.2	122
qu_762	hypothetical protein	13377					1	1	42316.2	123
qu_350	hypothetical protein	20898	5	5	1.06272e+06	155	1	1	41992.7	124
FUN_003504-T1	hypothetical protein	20082	5	6	615806	176	2	2	40682.9	125
qu_419	hypothetical protein MIMI_R398	41246	18	24	4.68599e+06	115	1	1	38188.9	126
qu_623	hypothetical protein	29447	14	27	5.36466e+07	34	1	1	35171.5	127
qu_248	Collagen triple helix repeat containing protein	44720	2	3	76921.2	234	1	1	34272.3	128
FUN_000171-T1	son of sevenless	199039					1	1	33607.3	129
qu_883	glucose-methanol-choline oxidoreductase	60778					2	2	30452.9	130
qu_764	putative glutamine amidotransferase-like protein	23676	1	1	13761	335	1	1	30023.1	131
FUN_001163-T1	hypothetical protein	33309					1	1	28050.2	132
FUN_006355-T1	N-methyltransferase activity, variant 2	160287					1	1	27437.5	133
qu_151	putative exoV-like protein	33089	1	1	22098.2	314	1	1	23674.7	134
FUN_011459-T1	Peptidyl-prolyl cis-trans isomerase 7	18521					1	1	20841.6	135
qu_136	Choline dehydrogenase	61628					1	1	19235.7	136
FUN_015149-T1	mitochondrial-processing peptidase subunit alpha [EC:3.4.24.64]|glutathionyl-hydroquinone reductase [EC:1.8.5.7]	53866	4	4	162227	201	2	2	19199.2	137
FUN_008302-T1	elongation factor 1-alpha	49226	2	2	190880	194	1	1	18792.8	138
FUN_004571-T1	60S ribosomal protein L30-2	12366					1	1	18513.6	139
FUN_010716-T1	Zinc-finger of the MIZ type in Nse subunit	37189					1	1	18491.9	140
qu_750	hypothetical protein	16574	3	4	729952	173	1	1	17460	141
qu_639	structural PPIase-like protein	26569	10	13	3.53564e+06	122	1	1	17136.2	142
qu_395	uncharacterized glycosyltransferase	29888	5	5	763691	171	1	1	16813	143
FUN_010884-T1	large subunit ribosomal protein L9e|chaperonin GroEL	60850	5	5	124442	216	3	3	16228.3	144
FUN_014353-T1	Protein of unknown function (DUF3455)	21838	1	1	134062	213	1	1	15868.7	145
qu_932	putative lipocalin	19105	5	5	5.08624e+06	112	1	2	15807.6	146
qu_368	hypothetical protein	56316	37	99	6.42042e+07	31	1	1	15697.8	147
FUN_007478-T1	hypothetical protein	95467					1	1	15078.7	148
qu_769	putative chemotaxis protein CheD	31169	8	14	8.42331e+06	91	1	1	15009.5	149
qu_776	hypothetical protein	64691					2	2	14625.8	150
AccaoMp18	atpA	57612	10	12	6.35887e+06	102	2	2	14458.2	151
FUN_001262-T1	U11/U12 small nuclear ribonucleoprotein 48 kDa protein	93249					1	1	13161.6	152
FUN_002349-T1	C2 and GRAM domain-containing protein	56521	1	1	13470.7	337	1	1	11208.6	153
qu_488	hypothetical protein	21176	2	2	137190	212	1	1	9947.43	154
FUN_016115-T1	60S ribosomal protein L10	23766					1	1	9829.02	155
FUN_010996-T1	Alpha beta-hydrolase	135523	2	2	29817.8	301	2	2	9676.35	156
qu_320	putative serine/threonine-protein kinase	47356	14	16	1.86779e+06	142	1	1	9631.34	157
qu_692	hypothetical protein	26417	23	36	5.55229e+07	32	1	1	9410.03	158
FUN_000481-T1	hypothetical protein	319619	1	3	714562	174	1	1	8124.69	159
FUN_001063-T1	Ras- protein Rab-32A	12997					1	1	7888.7	160
qu_388	putative ATP-dependent RNA helicase	208612	41	45	843249	165	2	2	7506.52	161
FUN_010018-T1	V-type proton ATPase catalytic subunit A	67880	3	3	34761	295	2	2	7087.91	162
FUN_006847-T1	domain in glucosyltransferases, myotubularins and other putative membrane-associated proteins	42211					1	1	6875.89	163
FUN_005420-T1	Fructose-bisphosphate aldolase 5, cytosolic	38738					1	1	6222.32	164
qu_304	hypothetical protein lvs_L234	24406					1	1	6076.61	165
FUN_000525-T1	V-type H+-transporting ATPase subunit a	92623	2	2	73529.5	242	2	2	5975.45	166
FUN_012366-T1	S-adenosylmethionine synthetase [EC:2.5.1.6]|integrator complex subunit 3	42531	2	2	81323.3	230	1	1	5792.28	167
qu_405	divergent methyltransferase	40370	20	28	1.80069e+07	58	1	1	5597.77	168
FUN_010879-T1	ADP/ATP carrier protein	34021	7	7	970802	159	1	1	4620.3	169
FUN_010053-T1	40S ribosomal protein S3-1	27524	1	1	28548.1	304	1	1	4439.72	170
FUN_004876-T1	Four repeated domains in the Fasciclin I family of proteins, present in many other contexts.	89636					1	1	4059.23	171
FUN_004549-T1	hydroxymethylglutaryl-CoA reductase (NADPH) [EC:1.1.1.34]	121466	4	4	37249.7	289	1	1	3548.34	172
qu_68	hypothetical protein	67161	8	8	166159	199	1	1	3441.98	173
FUN_003500-T1	NADH:ubiquinone reductase (non-electrogenic) [EC:1.6.5.9]	66097					1	1	2077.32	174
qu_568	putative ATP-dependent RNA helicase	51600	13	14	1.68658e+06	145	1	1	1893.39	175
FUN_004835-T1	trimeric autotransporter adhesin	73132					1	1	1676.39	176
FUN_001864-T1	heat shock 70kDa protein 1/2/6/8	147446	4	4	38364	286	1	1	1360.95	177
qu_695	putative amine oxidase	54291					1	1	not quantified
qu_251	collagen triple helix repeat containing protein	78279					1	1	not quantified
FUN_010966-T1	phospholipid-translocating ATPase [EC:7.6.2.1]|phospholipid-transporting ATPase [EC:7.6.2.1]	145602					1	1	not quantified
qu_379	putative DNA-directed RNA polymerase II subunit N	8860	6	6	1.17475e+06	152	1	1	not quantified
FUN_003820-T1	hypothetical protein	46026	1	1	36760.5	291	1	1	not quantified
FUN_001207-T1	V-type H+-transporting ATPase subunit B	56304	2	2	28314.2	305	1	1	not quantified
qu_589	hypothetical protein	17955	10	44	1.85432e+08	11
qu_669	orphan	5784	1	11	102381760	17
qu_775	hypothetical protein	32226	11	23	2.95516e+07	42
qu_683	low complexity hypothetical protein	47185	13	18	24624096	46
qu_578	hypothetical protein	23850	8	10	2.42859e+07	47
qu_245	RNA polymerase subunit 5	23541	14	22	2.2164e+07	51
qu_493	putative DNA directed RNA polymerase subunit	41630	22	31	2.04312e+07	54
qu_530-532	DNA directed RNA polymerase %28II%29 subunit 1	119453	63	98	1.71266e+07	59
qu_454	hypothetical protein	17244	3	10	16127762	61
qu_495	hypothetical protein	199755	109	154	1.54155e+07	62
qu_371	putative transcription termination factor	95426	57	90	1.5358e+07	64
qu_404	probable mRNA-capping enzyme	136590	76	118	1.49679e+07	65
qu_563	hypothetical protein	59781	32	44	1.46937e+07	66
qu_261_259_257_255	DNA directed RNA polymerase subunit 2	125416	67	91	1.39082e+07	67
qu_313	kinesin-like protein	339986	154	236	1.29988e+07	71
qu_529	hypothetical protein glt_00638	9907	5	8	12286419	74
qu_169	hypothetical protein	51058	20	34	9.7841e+06	83
qu_753	hypothetical protein	49938	27	37	9.39173e+06	85
qu_572	VVI8 helicase	79516	39	53	9.08514e+06	86
qu_329	hypothetical protein	10979	2	6	8.49059e+06	90
qu_770	putative bifunctional metalloprotease/ubiquitin-protein ligase	100069	36	43	8.12713e+06	92
qu_361	poxvirus poly%28A%29 polymerase catalytic subunit-like protein	67815	27	42	7.76707e+06	94
qu_328	hypothetical protein	8110	2	4	7.7345e+06	95
qu_220	DNA-directed RNA polymerase subunit 6	46141	11	16	7.20125e+06	98
qu_438	hypothetical protein	56175	17	23	5.9139e+06	104
qu_508	ankyrin repeat-containing protein	219141	74	98	5.8747e+06	105
qu_204	DNA topoisomerase 1b	39906	16	21	5.73763e+06	107
qu_486	hypothetical protein	32747	11	14	5.43144e+06	109
qu_399	putative NTPase	134005	56	68	4.90482e+06	113
qu_558	XRN 5'-3' exonuclease	93111	43	56	4.70241e+06	114
qu_347	putative early transcription factor large subunit	245225	90	117	4.27575e+06	117
qu_421	F10-like kinase	54385	13	17	3.71607e+06	120
qu_338	probable DNA polymerase family X	40598	18	22	3.70418e+06	121
qu_170	hypothetical protein	50940	20	23	3.51868e+06	123
qu_411	hypothetical protein	127231	35	42	3.41905e+06	124
qu_23	hypothetical protein	21233	5	6	3.38519e+06	125
qu_596	putative ATP-dependent RNA helicase	66972	23	24	3.1824e+06	127
qu_754	P13-like protein	33489	11	15	2.9403e+06	128
qu_643	hypothetical protein	38822	5	6	2.67959e+06	131
qu_382	hypothetical protein	21290	7	8	2.60999e+06	132
qu_513	hypothetical protein	10593	6	8	2.39601e+06	134
qu_900	hypothetical protein	11477	2	2	2.39292e+06	135
qu_312	peptidase C19 subfamily protein	51173	10	16	2.25295e+06	137
qu_231	Topoisomerase I	96906	32	37	2.22658e+06	138
qu_390	probable FAD-linked sulfhydryl oxidase	16981	3	5	1.69811e+06	144
qu_346	uncharacterized metallopeptidase WLM domain protein	22781	7	10	1.55935e+06	146
qu_418	hypothetical protein	64964	9	10	1.39198e+06	148
qu_946-mut	qu_946-mut	10950	1	1	1.24766e+06	150
qu_466	putative ADP-ribosyl glycohydrolase	58740	8	10	1215633	151
qu_322	NAD-dependent DNA ligase	72056	17	21	1.08305e+06	154
qu_576	Chain A%2C A Megaviridae Orfan Gene Encodes A New Nucleotidyl Transferase 4AMQ_A	45873	15	19	1.0608e+06	156
qu_500	orphan	11233	1	2	916498	160
qu_522	hypothetical protein	16160	1	1	904462	162
qu_678	hypothetical protein	59156	9	9	897933	163
qu_729	Uncharacterized protein L684 gi|55417295|gb|AAV50945.1| unknown	56486	12	14	867951	164
qu_373	hypothetical protein	33827	6	8	821642	166
qu_571	hypothetical protein	32361	9	11	803862	167
qu_393	putative ankyrin repeat protein	90149	14	15	803794	168
qu_227	hypothetical protein	87553	20	23	802156	169
qu_335	probable formamidopyrimidine-DNA glycosylase	33463	9	11	768911	170
qu_768	endonuclease VIII-like protein	37647	5	5	761180	172
qu_383	hypothetical protein	30954	5	6	657760	175
FUN_014974-T1	glutathione S-transferase [EC:2.5.1.18]	15179	2	2	551821	177
qu_394	hypothetical protein	29429	6	7	527480	178
FUN_003580-T1	ubiquinol-cytochrome c reductase core subunit 1|mitochondrial-processing peptidase subunit beta [EC:3.4.24.64]	54807	8	8	512164	179
qu_733	endonuclease for the repair of UV-irradiated DNA	39578	4	5	463217	180
qu_315	putative endonuclease 4	32949	2	2	454071	181
qu_434	hypothetical protein	42079	9	9	440431	182
FUN_005762-T1	40S ribosomal protein S27	9131	1	1	355467	184
FUN_011837-T1	C-8 sterol isomerase [EC:5.-.-.-]	24427	1	1	342940	185
qu_408	putative endonuclease of the XPG family	54100	4	4	290212	187
qu_665	hypothetical protein	25427	3	3	286581	188
qu_963	putative Fe2OG oxygenase family oxidoreductase	25167	4	4	255773	189
FUN_000333-T1	V-type proton ATPase subunit d	42136	4	4	251870	190
qu_725	hypothetical protein	13152	1	1	197663	192
FUN_007841-T1	hypothetical protein	60666	1	1	195906	193
FUN_001298-T1	serine/threonine-protein kinase ULK2 [EC:2.7.11.1]	79443	1	1	188272	195
FUN_012283-T1	ketol-acid reductoisomerase [EC:1.1.1.86]|calmodulin|actinin-like protein	27970	1	1	187727	196
qu_396	putative N-acetylglucosaminyl phosphatidylinositol deacetylase	26696	2	2	183142	198
qu_138	hypothetical protein	49755	6	6	164506	200
qu_437	hypothetical protein	12078	1	1	160929	202
FUN_001561-T1	60S ribosomal protein L18	20774	2	2	159560	204
qu_334	hypothetical protein	14769	1	1	155937	206
FUN_006079-T1	hypothetical protein	39519	2	2	149480	207
FUN_013244-T1	hypothetical protein	49064	1	1	149287	208
qu_668	Bulb-type mannose-specific lectin	21574	2	2	148648	209
qu_727	hypothetical protein	12851	1	1	124813	214
qu_330	hypothetical protein	19413	2	2	124634	215
qu_294	hypothetical protein	11365	1	1	122041	217
FUN_011775-T1	hypothetical protein	24860	1	1	115686	219
qu_634	putative ankyrin repeat protein	34646	3	3	110290	220
AccaoMp34	orf142%3B ymf19%3B function unknown	17408	1	1	101282	222
qu_780	hypothetical protein	22326	1	1	100842	223
FUN_004707-T1	F-type H+-transporting ATPase subunit O	48749	4	4	99647	224
FUN_006782-T1	60S ribosomal protein L27	15603	1	1	96761.3	225
FUN_007964-T1	ADP-ribosylation factor 1/2|Arf/Sar family, other	20763	1	1	93936.5	226
qu_487	protein translation factor SUI1-like protein	12541	1	1	90453.4	227
FUN_002732-T1	hypothetical protein	56147	4	4	89801.7	228
qu_687	hypothetical protein	32384	2	2	86443.2	229
qu_461	Capsid protein	69341	5	5	80649.3	231
FUN_003833-T1	ribosomal 40S subunit protein S18A	18226	3	3	78453.9	232
FUN_000616-T1	Serine/threonine-protein phosphatase PP1-alpha catalytic subunit	34476	2	2	77792.2	233
qu_959	hypothetical protein	25064	2	2	76602.1	235
qu_213	hypothetical protein	17588	1	1	76502	236
qu_459	hypothetical protein	15326	2	3	76390.9	237
qu_224	hypothetical protein	16559	1	1	76327.9	238
FUN_004666-T1	small subunit ribosomal protein S6e	37811	2	2	76058.2	239
FUN_007370-T1	MAP/microtubule affinity-regulating kinase [EC:2.7.11.1]	57097	1	1	74946.3	240
FUN_008096-T1	RCC1 and BTB domain-containing protein	176258	1	5	74445.4	241
FUN_014505-T1	40S ribosomal protein S15a-1, variant 2	14776	1	1	73278.1	243
FUN_002828-T1	hypothetical protein	75750	1	1	73103.5	244
qu_46	hypothetical protein	25718	2	2	71805.1	245
FUN_001675-T1	30S ribosomal protein S11, chloroplastic	18302	1	1	66041.4	246
qu_253	hypothetical protein	19528	1	1	65666.7	247
qu_492	putative bifunctional polynucleotide phosphatase/kinase	49171	2	3	64483.7	248
AccaoMp14	similar to NuoG of E. coli%2C Swiss-Prot Accession Number P33602	43934	1	1	63299.6	249
FUN_013133-T1	60S ribosomal protein L15-2	24374	2	2	63111.8	250
FUN_009565-T1	large subunit ribosomal protein L4e	45018	2	2	61400.2	251
FUN_005426-T1	Ras- C3 botulinum toxin substrate 3	21700	1	1	60577.6	252
FUN_000530-T1	Ras-related protein Rab-32	23696	1	1	59435.3	253
qu_217	putative serine/threonine-protein kinase	63472	2	2	58087.1	254
qu_742	hypothetical protein	36752	1	1	58005.3	255
qu_592	uncharacterized HTH-type transcriptional regulator	26345	1	1	57721.7	256
qu_425	Esterase lipase superfamily protein	30059	2	2	57718.9	257
qu_550	putative zinc metalloproteinase	73508	2	2	55622.9	258
FUN_010396-T1	gamma carbonic anhydrase	26086	2	2	53907.9	259
FUN_002996-T1	40S ribosomal protein S16	16561	1	1	52774.6	261
qu_866	hypothetical protein	23249	1	1	51502.1	262
AccaoMp04	A single continuous orf encodes cox1 and cox2	99214	2	2	49737.8	266
qu_575	ADP-ribosyltransferase	37571	1	1	47510.2	268
qu_298	putative ankyrin repeat protein	54710	2	2	47148.4	269
FUN_011308-T1	hypothetical protein	11379	1	1	46931.8	270
qu_627	putative peptidase S9	34159	1	1	46337.4	271
FUN_000357-T1	hypothetical protein	44186	1	1	44583	273
FUN_015602-T1	filamin|plexin C	88770	1	1	44347.6	274
qu_119	hypothetical protein	21804	3	4	44105.2	275
FUN_009843-T1	small subunit ribosomal protein SAe|lipid intermediate transporter	31150	1	1	43904.2	276
qu_323	hypothetical protein	32977	1	1	42884.5	277
AccaoMp19	atpA	42433	1	1	42019.1	278
qu_497	hypothetical protein	47704	1	1	41607.7	279
FUN_012567-T1	V-type H+-transporting ATPase subunit F	15375	1	1	41166.9	280
FUN_001335-T1	Ras-related protein Rab-8A	24597	1	2	40202.7	281
qu_660	hypothetical protein	69551	4	4	39522.3	282
FUN_010059-T1	large subunit ribosomal protein L7e|cyclin-dependent kinase 12/13 [EC:2.7.11.22 2.7.11.23]|calcium-dependent secretion activator	28267	1	2	38972.6	283
FUN_012866-T1	[protein]-arginine 3-hydroxylase / protease [EC:1.14.11.73 3.4.-.-]	110622	1	1	38832.6	284
qu_317	probable ribonuclease H protein	33588	1	1	38415.5	285
qu_854	hypothetical protein	22134	1	1	38131.2	287
FUN_006770-T1	hypothetical protein	43302	1	1	37423.7	288
qu_642	hypothetical protein	28168	1	1	36845.9	290
qu_594	hypothetical protein	29585	1	1	36396.3	292
qu_215	hypothetical protein	53880	2	2	35276	293
FUN_009511-T1	small subunit ribosomal protein S8e	27825	1	1	34997.4	294
FUN_000636-T1	solute carrier family 25 (mitochondrial phosphate transporter), member 3	35058	1	1	34053.4	296
FUN_003881-T1	aldehyde dehydrogenase (NAD+) [EC:1.2.1.3]|aldehyde dehydrogenase (NAD(P)+) [EC:1.2.1.5]	55196	2	2	33590.4	297
qu_463	probable capsid protein 4	59152	1	1	33443	298
FUN_000752-T1	ammonium transporter, Amt family	53935	1	1	32482.9	299
qu_209	hypothetical protein	13617	1	1	30279.8	300
qu_140	putative methyltransferase	25493	1	1	29480.5	302
FUN_003233-T1	ribose 5-phosphate isomerase A [EC:5.3.1.6]|small subunit ribosomal protein S3Ae	29244	1	1	29075.5	303
FUN_010280-T1	ketol-acid reductoisomerase [EC:1.1.1.86]|calmodulin|actinin-like protein	30829	1	1	26875.1	306
FUN_012270-T1	H/ACA ribonucleoprotein complex subunit 1	23019	1	1	26291.9	307
FUN_006724-T1	pyruvate dehydrogenase E2 component (dihydrolipoamide acetyltransferase) [EC:2.3.1.12]	53660	1	1	26143.3	308
FUN_012801-T1	DIL	178145	1	1	26105.5	309
FUN_005196-T1	solute carrier family 25 (mitochondrial phosphate transporter), member 3	33966	1	1	25876.6	310
qu_206	collagen triple helix repeat-containing protein	106717	1	1	23271.3	311
FUN_000704-T1	hypothetical protein	11991	1	1	22296.7	312
FUN_005461-T1	Casein kinase II subunit alpha'	40052	1	1	22276	313
FUN_006288-T1	prohibitin 2	34209	1	1	21931.1	315
FUN_013175-T1	isomerase activity	28558	1	1	21285.1	316
FUN_012106-T1	Elongation factor 2	93342	4	4	20945	317
FUN_007894-T1	alkaline phosphatase [EC:3.1.3.1]	61252	3	3	20775.8	318
FUN_010411-T1	peroxiredoxin 2/4 [EC:1.11.1.24]	47987	2	2	20080.4	319
FUN_012537-T1	transmembrane transport	52905	1	1	19946.3	320
FUN_011654-T1	F-type H+-transporting ATPase subunit gamma	106110	3	3	19860.7	321
qu_501	Cathepsin B%2C cystein protease	35341	1	1	18106.9	323
qu_654	putative patatin phospholipase	42958	1	1	17957.1	324
qu_473	putative viral transcription factor	40892	1	3	17705.5	325
FUN_008680-T1	serine/threonine-protein phosphatase 2A activator	49713	1	1	17492.9	326
FUN_008571-T1	sterile alpha motif and leucine zipper containing kinase AZK [EC:2.7.11.25]|serine/threonine-protein kinase CTR1 [EC:2.7.11.1]	132454	1	1	17408.2	327
FUN_008643-T1	2-oxoglutarate dehydrogenase E2 component (dihydrolipoamide succinyltransferase) [EC:2.3.1.61]	48590	1	1	16707.6	328
qu_339	putative ubiquitin-specific protease	54718	1	1	15810.3	329
FUN_008773-T1	Four repeated domains in the Fasciclin I family of proteins, present in many other contexts.	78472	1	1	15000.4	330
FUN_011668-T1	Stomatin-like protein 2, mitochondrial	43499	1	1	14548.9	331
qu_759	hypothetical protein	61691	1	1	14462.5	332
FUN_005789-T1	17beta-estradiol 17-dehydrogenase / very-long-chain 3-oxoacyl-CoA reductase [EC:1.1.1.62 1.1.1.330]	36007	1	1	14246.3	333
qu_909	hypothetical protein	36665	1	1	13927.9	334
qu_595	hypothetical protein	37561	1	1	13543.7	336
FUN_010758-T1	Amidohydrolase family	108837	1	1	13231.2	338
FUN_014752-T1	hypothetical protein	53377	1	1	13136.2	339
FUN_013678-T1	translation initiation factor 4A, variant 2	46378	1	1	12821	340
qu_272	hypothetical protein	25235	1	1	12467.2	341
FUN_010153-T1	purine nucleosidase [EC:3.2.2.1]|pyrimidine-specific ribonucleoside hydrolase [EC:3.2.-.-]	41899	1	1	12462.4	342
FUN_000911-T1	N-acetylated-alpha-linked acidic dipeptidase [EC:3.4.17.21]	79591	1	1	12200.9	343
FUN_012718-T1	hypothetical protein	43435	1	1	11964.3	344
qu_467	putative J domain-containing protein	42221	1	1	10512	345
FUN_008094-T1	ATP synthase subunit beta, mitochondrial	74202	1	1	9369.9	346
FUN_008771-T1	methionyl aminopeptidase [EC:3.4.11.18]	42504	1	1	8248.84	347
qu_517	hypothetical protein	59971	1	1	7400.05	348
qu_583	putative ankyrin repeat protein	32586	1	1	5997.32	349
qu_861	putative ariadne-like ring finger protein	112236	1	1	5815.13	350
qu_240	Procollagen-lysine%2C2-oxoglutarate 5-dioxygenase	103476	1	1	4592.96	351
FUN_012752-T1	V-type H+-transporting ATPase subunit H	52367	1	1	3961.73	352
FUN_013731-T1	peroxin-5|tumor suppressor p53-binding protein 1	129663	1	1	not quantified
FUN_010385-T1	GTP-binding nuclear protein Ran	24107	1	1	not quantified
FUN_003560-T1	endoglucanase [EC:3.2.1.4]|rhamnogalacturonan endolyase [EC:4.2.2.23]	64310	1	1	not quantified
FUN_001313-T1	hypothetical protein	70896	1	1	not quantified

## Sheet: Mimivirus M4
accession	protein name	mol. weight (Da)	Virion				Fibrils
			peptides	spectral counts	iBAQ	Rank	peptides	spectral counts	iBAQ	Rank
696-L688	hypothetical protein	23302	5	13	19054488	20	5	53	223887568	1
335-R362	thioredoxin domain-containing protein	39473	20	33	2.62303e+07	16	37	111	1.72025e+08	2
736-L725	hypothetical protein	26538	25	92	1.10433e+08	8	21	115	1.58528e+08	3
558-L567	hypothetical protein	37169	18	42	1.68013e+07	23	27	204	1.45148e+08	4
700-R692	hypothetical protein	39948	7	17	25543000	17	14	107	118566472	5
420-R443	thioredoxin domain-containing protein	19438	5	6	1.44844e+06	91	10	50	86407264	6
719-R710	hypothetical protein	21939	4	5	1.52281e+06	89	9	22	8.62283e+07	7
514-R526	putative alpha/beta hydrolase	39212	26	45	8.02047e+06	39	27	115	8.36173e+07	8
302-L330	hypothetical protein	30622	16	25	3.58369e+06	59	21	80	7.89207e+07	9
604-L612	uncharacterized cupin RmlC-type domain protein	18499	4	5	1.00986e+06	114	16	52	7.78499e+07	10
472-R489	hypothetical protein	25475	7	8	729952	123	16	52	4.12446e+07	11
735-L724	hypothetical protein	24033	18	68	9.24778e+07	11	15	54	2.97951e+07	12
574-R584	uncharacterized N-acetyltransferase	46994	24	41	7.76098e+06	40	20	57	2.48342e+07	13
372-L399	hypothetical protein	39401	11	17	9.53296e+06	36	10	25	21156960	14
583-L593	putative prolyl 4-hydroxylase	27901	5	5	325219	151	13	36	1.88599e+07	15
242-L274	hypothetical protein	23506	4	4	241486	164	13	23	1.8317e+07	16
698-L690	hypothetical protein	40921	21	68	3.95895e+07	13	15	34	1.7588e+07	17
231-L264	uncharacterized WD repeat-containing protein	152316	29	37	2.75815e+06	69	31	73	1.47857e+07	18
646-R648	hypothetical protein	43404	15	44	3.43587e+07	14	10	22	1.45007e+07	19
398-L425	capsid protein 1	67260	75	691	4.02546e+08	1	15	25	1.18443e+07	20
714-R705	hypothetical protein	34452	11	29	2.01718e+08	2	8	20	1.18163e+07	21
471-L488	hypothetical protein	63202	16	23	5747280	47	22	39	9.6087e+06	22
503-L515	hypothetical protein	86710	40	56	3.2806e+06	62	45	98	9.59281e+06	23
317-R345	putative regulator of chromosome condensation	107451	61	421	1.83438e+08	5	24	43	8.96453e+06	24
156-R195	probable glutaredoxin	12084	3	4	848599	118	8	9	8906566	25
482-L498	probable zinc-type alcohol dehydrogenase-like protein	47285	16	21	1.87891e+06	82	20	42	8.82943e+06	26
616-R623	hypothetical protein	28906	7	22	1.2381e+07	30	7	17	7.6755e+06	27
539-L550	hypothetical protein	16640	7	23	197863600	3	3	5	7.12573e+06	28
542-R553	hypothetical protein	56724	24	54	1.37857e+07	28	16	31	5.83159e+06	29
296-L324	hypothetical protein	39330	9	15	4.24775e+06	52	17	31	5.73243e+06	30
435-R457	hypothetical protein	21376	8	16	1.52832e+07	26	6	9	5.52524e+06	31
504-L516	hypothetical protein	77005	35	42	2.15383e+06	78	24	41	5.49295e+06	32
541-L552	hypothetical protein	35587	7	8	304231	155	17	29	5.38926e+06	33
501-R513b	hypothetical protein	10721	6	20	99974784	10	4	7	4.57028e+06	34
642-R644	phosphatidylethanolamine-binding protein-like protein	16882	4	4	188765	170	8	12	4.33808e+06	35
709-R700	uncharacterized serpin-like protein	46710	15	19	963126	115	13	17	3.51644e+06	36
364-R390	hypothetical protein	89576	14	16	443814	136	19	35	3.31447e+06	37
275-R305	hypothetical protein	20008					8	10	3.26809e+06	38
430-L452	hypothetical protein	54715	2	2	37146.4	199	5	9	2.98797e+06	39
FUN_005294-T1	Ubiquitin-60S ribosomal protein L40	16631	4	8	1.58075e+06	87	5	13	2.78393e+06	40
602-R610	hypothetical protein	37372	16	25	1.78677e+07	21	11	17	2.50039e+06	41
300-R328b	hypothetical protein	9695	1	1	748769	122	3	5	2.39008e+06	42
248-L278	hypothetical protein	14835	5	5	473680	133	5	13	2.20577e+06	43
172-R210	hypothetical protein	45002	11	13	316016	152	14	20	2.03171e+06	44
466-L485	hypothetical protein	19345	8	11	2.61379e+06	72	7	13	1687680	45
645-L647	hypothetical protein	19224	10	24	187176256	4	2	4	1.44738e+06	46
146-R188	putative amine oxidase	57006	11	15	764071	121	10	15	1.34406e+06	47
276-R306_R307	putative protein phosphatase 2C	33535	11	16	2.32544e+06	75	10	13	1.31499e+06	48
419-L442	hypothetical protein	139334	100	336	1.06297e+08	9	35	52	1.31426e+06	49
375-R402	hypothetical protein	90162	23	42	6.37802e+06	44	13	15	1.15321e+06	50
578-R588	hypothetical protein	44579	4	4	87582.2	184	8	11	1.14936e+06	51
383-L410	putative core protein	75338	67	296	1.34479e+08	7	11	19	1.03372e+06	52
537-R548	thioredoxin-like protein	15204					4	6	1.03005e+06	53
437-R459	hypothetical protein	21802	9	12	1.04508e+07	34	7	8	821412	54
350-L376	putative DNA-directed RNA polymerase subunit	22532	9	12	2.15096e+06	79	5	5	752478	55
655-R656	putative amine oxidase	54291					3	5	710453	56
FUN_006355-T1	N-methyltransferase activity, variant 2	160287					1	1	694011	57
199-R238	putative collagenous domain-containing protein	44652	1	1	16203	216	5	6	658734	58
201-R240	collagen-like protein 4	79512	1	1	10708.2	221	5	9	571779	59
255-L285	hypothetical protein	24475	1	1	36587.8	200	2	2	455487	60
90-L65	uncharacterized virion-associated membrane protein	39117	11	18	6.78341e+06	43	3	3	407504	61
546-R557	hypothetical protein	17983	12	37	9.01523e+07	12	1	1	392033	62
FUN_010411-T1	peroxiredoxin 2/4 [EC:1.11.1.24]	47987	1	1	12616.4	218	4	5	373726	63
451-R473	hypothetical protein	30586	3	5	568783	129	2	4	335052	64
318-R346	hypothetical protein	21766	3	9	2.10544e+07	18	1	1	329163	65
500-R513	hypothetical protein	18141	2	2	8.07763e+06	38	2	2	321067	66
699-R691	hypothetical protein	32381	5	7	1453564	90	2	2	312486	67
258-L288	putative B-type lectin protein	22170	3	3	1.03789e+06	113	2	2	290656	68
FUN_013969-T1	Guanine nucleotide-binding protein subunit beta-2-like 1	35215					4	4	272998	69
652-R653	hypothetical protein	26425	18	27	1.7092e+07	22	5	7	259017	70
FUN_003406-T1	Peptidyl-prolyl cis-trans isomerase	18087					1	1	256466	71
628-R633b	hypothetical protein	5784	2	10	155815632	6	1	1	250689	72
74-L53	hypothetical protein	11038	8	9	4.17538e+06	53	2	2	231536	73
361-R387	hypothetical protein	30067	14	32	31792136	15	4	4	224199	74
575-L585	hypothetical protein	11789	8	13	1.00538e+07	35	2	2	209843	75
445-R467	hypothetical protein	36985					2	2	185693	76
219-R253	hypothetical protein	38970	28	56	2.07443e+07	19	3	4	185162	77
200-R239	collagen-like protein 3	90971					3	3	184455	78
FUN_005909-T1	C2 domain	38138					3	3	175196	79
739-L728	hypothetical protein	64749					3	3	170769	80
587-R596	probable FAD-linked sulfhydryl oxidase	33998	18	21	3.73304e+06	58	3	3	161371	81
851-L906	probable cholinesterase	64868					4	4	156854	82
FUN_012775-T1	C2 domain	71312					2	4	147882	83
279-L309b	hypothetical protein	8110	2	3	5518563	48	2	3	137262	84
790-L775	putative PAN domain-containing protein	22760	7	9	5.89196e+06	46	1	1	131967	85
738-R727	hypothetical protein	31884	10	14	1.4844e+07	27	2	2	125886	86
710-L701	hypothetical protein	22204	6	12	8.2606e+06	37	1	1	122146	87
581-L591	hypothetical protein	29447	13	22	15640956	25	2	3	101841	88
FUN_014467-T1	Profilin-2	13828					1	2	96396.3	89
220-R253b	hypothetical protein	6495					1	1	93107.9	90
476-L492	hypothetical protein	20432	5	9	7.27658e+06	42	1	1	92361	91
748-L737	hypothetical protein	28147					2	2	91110	92
FUN_010658-T1	neutral ceramidase [EC:3.5.1.23]	77568					2	2	88625.4	93
796-L778	hypothetical protein	28790	8	18	6.24182e+06	45	3	3	87797.3	94
446-R468	hypothetical protein	24509	2	3	77920.6	187	2	2	84382.2	95
FUN_003504-T1	hypothetical protein	20082	6	7	1.30096e+06	96	1	1	81178.9	96
730-L719	hypothetical protein	37719	16	28	4.86805e+06	50	2	2	80369.9	97
FUN_002349-T1	C2 and GRAM domain-containing protein	56521					1	1	76850	98
FUN_012036-T1	Splicing factor 3B subunit 4	34112					1	1	73311.7	99
FUN_011648-T1	hypothetical protein	33026					3	4	65998	100
295-L323	uncharacterized myristoylated membrane protein	29397	3	3	2.74383e+06	70	1	1	62038.1	101
218-R252	hypothetical protein	28538	1	2	835389	119	2	2	58608.6	102
FUN_015573-T1	hypothetical protein	14443					1	1	58601.8	103
FUN_012255-T1	Papain-like cysteine protease AvrRpt2	39267					1	1	54897.6	104
685-R679	putative serine/threonine-protein kinase	80144	22	31	1.41559e+06	92	3	3	54432.8	105
671-L669	collagen-like protein 7	193828	3	5	222888	168	1	1	53855.7	106
425-L448	hypothetical protein	25271					1	1	53619.6	107
FUN_007527-T1	thioredoxin 1	11390					1	1	52222.7	108
16-R11	hypothetical protein	27161	2	2	119323	179	1	1	52163.1	109
432-L454	hypothetical protein	142303	36	42	1.22205e+06	102	6	6	50694	110
319-R347	hypothetical protein	56316	32	61	1.57026e+07	24	3	3	48004	111
278-L309	hypothetical protein	37174	3	4	1.3933e+06	93	1	1	47945.9	112
301-R329	hypothetical protein	20898	7	8	496065	132	1	1	44416.7	113
157-R196	collagen-like protein 2	157641	2	3	54220.2	192	2	3	38769.3	114
196-L235	DNA-directed RNA polymerase subunit 5	23495	14	21	4.82515e+06	51	1	1	28224.3	115
111-L157	hypothetical protein	57690					1	1	27334.4	116
FUN_009588-T1	two-component system, sensor histidine kinase [EC:2.7.13.3]	93406					1	1	24644.3	117
FUN_015060-T1	hypothetical protein	52777					1	1	21975.2	118
670-L668	collagen-like protein 6	141188	5	6	63451.4	190	3	3	21805.4	119
FUN_004747-T1	hypothetical protein	20267	5	6	166990	172	1	1	20256.6	120
FUN_000915-T1	Profilin-1A	13084					1	1	18904.8	121
663-L662	hypothetical protein	53786					1	1	14459.3	122
376-R403	hypothetical protein	87426	36	53	3.91772e+06	56	2	2	14386.6	123
370-L397	hypothetical protein	66690	7	8	341987	147	1	1	12786.5	124
FUN_009229-T1	Peptidyl-prolyl cis-trans isomerase fkbp12	11774					1	1	12427.9	125
334-L361	hypothetical protein	30954	5	5	284537	160	1	1	11591	126
525-L538	putative ATP-dependent RNA helicase	51600	11	15	434042	137	1	1	10645.6	127
FUN_010996-T1	Alpha beta-hydrolase	135523	9	9	236030	165	1	1	9979.61	128
FUN_012397-T1	serum/glucocorticoid-regulated kinase 2 [EC:2.7.11.1]	74913					1	1	9737.82	129
FUN_000547-T1	peroxin-7	36454					1	1	9566.12	130
202-R241	collagen-like protein 5	78147					1	1	8884.45	131
FUN_014476-T1	oligosaccharyltransferase complex subunit gamma	14056					1	1	6840.98	132
96-L142	putative WbbJ Acetyltransferase	55998					1	1	4709.09	133
416-R439	probable capsid protein 2	69362	4	4	28799.3	203	1	1	1338.95	134
390-L417	hypothetical protein	56133	13	19	1.6158e+06	85	1	1	not quantified
644-R646	hypothetical protein	30302	7	13	1.36426e+07	29
408-L434	hypothetical protein	17244	2	4	11468560	31
643-L645	hypothetical protein	47441	8	12	1.08534e+07	32
468-R486	putative PAN domain-containing protein	24425	5	8	1.0572e+07	33
535-R546	hypothetical protein	23850	7	8	7.55789e+06	41
486	hypothetical protein	9907	5	6	5092474	49
448-R470	putative DNA directed RNA polymerase subunit	41630	18	26	4.11227e+06	54
116-R160	hypothetical protein	51080	20	24	4.08965e+06	55
171-R209	DNA-directed RNA polymerase subunit 6	44216	10	15	3803134	57
487-R501	DNA-directed RNA polymerase subunit 1	169839	73	98	3.43404e+06	60
732-R721	putative chemotaxis protein CheD	31169	7	11	3.39564e+06	61
450-R472	hypothetical protein	199851	86	116	3.26455e+06	63
357-R383	putative FtsJ-like methyltransferase	40346	15	22	3.24006e+06	64
206-L244	DNA-directed RNA polymerase subunit 2	135691	61	85	3.18819e+06	65
327-R355	putative thiol protease	34896	15	24	2.90716e+06	66
520-L533	hypothetical protein	59781	28	36	2.84801e+06	67
117-R161	hypothetical protein	50902	19	26	2.77898e+06	68
280-L309c	hypothetical protein	10979	3	6	2691500	71
322-R350	putative transcription termination factor	95416	41	54	2.57219e+06	73
356-R382	probable mRNA-capping enzyme	136508	51	72	2.35167e+06	74
264-L294	kinesin-like protein	339888	128	185	2.31714e+06	76
657-R658	hypothetical protein	62887	28	36	2.25116e+06	77
465-L484	putative ankyrin repeat protein	219842	73	95	1.92089e+06	80
715-R706	hypothetical protein	49938	16	18	1.91445e+06	81
529-L540	putative ATP-dependent RNA helicase	79556	36	46	1.73839e+06	83
576-L586	hypothetical protein	11670	5	6	1.66391e+06	84
342-R368	probable FAD-linked sulfhydryl oxidase	16981	7	7	1.6033e+06	86
615-R622	putative tyrosine-protein phosphatase	24840	8	8	1.58032e+06	88
170-L208	putative DNA-dependent RNA polymerase subunit Rpb9	22289	3	6	1315102	94
333-L360	hypothetical protein	21290	6	7	1.30662e+06	95
298-R326_R327	putative early transcription factor large subunit	245227	71	85	1.29769e+06	97
FUN_013396-T1	voltage-dependent anion channel protein 2	33586	12	15	1.28175e+06	98
289-L318	probable DNA polymerase family X	40612	18	23	1.27895e+06	99
371-R398	putative phosphoesterase	41246	12	13	1.27193e+06	100
351-L377	putative NTPase	134007	39	45	1.27068e+06	101
312-R341	putative poly(A) polymerase catalytic subunit	68247	21	26	1.21203e+06	103
733-R722	putative bifunctional metalloprotease/ubiquitin-protein ligase	100055	20	24	1.19878e+06	104
470-L487b	hypothetical protein	10593	5	6	1.17746e+06	105
271-R301	putative serine/threonine-protein kinase	47356	13	15	1.17451e+06	106
515-R527_R528	putative 5'-3' exonuclease 20	93111	29	34	1.16843e+06	107
441-R463	hypothetical protein	34208	5	8	1.15813e+06	108
553-R563	putative ATP-dependent RNA helicase	66973	20	29	1.11671e+06	109
AccaoMp13	similar to NuoG of E. coli%2C Swiss-Prot Accession Number P33602	8246	1	1	1.11472e+06	110
373-R400	putative serine/threonine-protein kinase	54371	14	16	1.10567e+06	111
155-R194	DNA topoisomerase 1b	39879	12	18	1.06672e+06	112
641-R643	hypothetical protein	34655	3	5	891691	116
363-L389	hypothetical protein	127331	30	37	849198	117
601-L609	hypothetical protein	36903	6	7	801332	120
182-L221	DNA topoisomerase 1	96946	29	34	729209	124
597-L605	structural PPIase-like protein	26539	11	14	706855	125
197-L236	hypothetical protein	17764	5	6	631899	126
297-R325	uncharacterized metallopeptidase WLM domain protein	22781	6	7	605085	127
455-R476b	hypothetical protein	10499	1	1	599124	128
330-R357b	putative DNA-directed RNA polymerase II subunit N	8860	3	4	552977	130
329-L357	hypothetical protein	56815	5	5	520882	131
622-L629	hypothetical protein	36625	8	10	457823	134
533-L544	hypothetical protein	45873	12	14	448968	135
716-R707	P13-like protein	33489	5	5	425265	138
286-L315	probable formamidopyrimidine-DNA glycosylase	33463	9	12	406625	139
25-L16	hypothetical protein	32402	8	9	398977	140
691-L684	hypothetical protein	58026	10	11	394463	141
382-R409	hypothetical protein	20862	2	2	375218	142
346-R372	hypothetical protein	29458	6	7	371187	143
324-L352	hypothetical protein	33827	6	7	360828	144
FUN_008479-T1	hypothetical protein	39713	7	10	360209	145
266-R296	putative endonuclease 4	32949	5	7	343938	146
624-L631	hypothetical protein	24476	3	6	326652	148
600-R608	hypothetical protein	28134	5	5	326496	149
638-R640	hypothetical protein	59593	5	5	325942	150
216-L250b	hypothetical protein	9273	3	4	313577	153
263-L293	putative ubiquitin carboxyl-terminal hydrolase	50458	6	7	305560	154
FUN_011837-T1	C-8 sterol isomerase [EC:5.-.-.-]	24427	2	4	302742	156
712-R703	hypothetical protein	16574	2	3	295997	157
695-L687	putative UV-damage endonuclease	38547	4	4	294522	158
627-L633	putative lectin	21604	2	2	285691	159
731-L720	endonuclease VIII-like protein	37647	5	5	273207	161
347-L373	uncharacterized glycosyltransferase	29928	3	3	257877	162
725-R714	hypothetical protein	13377	2	2	245020	163
FUN_012283-T1	ketol-acid reductoisomerase [EC:1.1.1.86]|calmodulin|actinin-like protein	27970	4	5	230221	166
340-R366	putative ATP-dependent RNA helicase	208604	28	33	228052	167
421-L444	putative ADP-ribosyl glycohydrolase	58753	5	5	222130	169
273-R303	DNA ligase	72089	7	9	182435	171
392-R419	uncharacterized short-chain type dehydrogenase/reductase	37872	2	2	155645	173
FUN_014740-T1	Leucine-rich repeats, outliers	193254	1	1	147004	174
194-L233	putative zinc protease	50644	5	6	134099	175
345-L371	putative ankyrin repeat protein	90161	10	11	129240	176
FUN_002074-T1	coatomer subunit alpha	136104	3	3	126281	177
493-R506	hypothetical protein	36644	4	5	125797	178
FUN_004549-T1	hydroxymethylglutaryl-CoA reductase (NADPH) [EC:1.1.1.34]	121466	6	7	112734	180
268-R298_R299	probable ribonuclease H protein	34337	2	2	105037	181
386-R413	hypothetical protein	42053	4	6	96321.1	182
348-L374	putative N-acetylglucosaminyl phosphatidylinositol deacetylase	26668	2	3	95638.6	183
FUN_010879-T1	ADP/ATP carrier protein	34021	2	2	85156	185
FUN_002854-T1	elongation factor 1-alpha	19302	2	2	79529.4	186
178-R217	hypothetical protein	87559	6	9	73908.5	188
528-L539	hypothetical protein	32361	2	2	67381.4	189
674-L672	hypothetical protein	12969	1	1	55374.2	191
FUN_000664-T1	hypothetical protein	76431	1	1	52437	193
743-L732	hypothetical protein	22326	2	2	50589	194
FUN_011775-T1	hypothetical protein	24860	1	1	49674.8	195
FUN_003580-T1	ubiquinol-cytochrome c reductase core subunit 1|mitochondrial-processing peptidase subunit beta [EC:3.4.24.64]	54807	1	1	46879	196
686-R680	hypothetical protein	13152	1	1	46351.1	197
360-L386	putative endonuclease of the XPG family	54028	1	1	40724.5	198
532-L543	putative ADP-ribosyl glycohydrolase	37602	2	2	32326.7	201
836-R816	hypothetical protein	23276	1	1	31107.7	202
647-L649	hypothetical protein	32384	1	1	26960.9	204
FUN_005820-T1	monoamine oxidase [EC:1.4.3.4]	80442	2	2	26917.7	205
FUN_010884-T1	large subunit ribosomal protein L9e|chaperonin GroEL	60850	1	1	21571.1	206
FUN_007964-T1	ADP-ribosylation factor 1/2|Arf/Sar family, other	20763	1	1	21359	207
FUN_000616-T1	Serine/threonine-protein phosphatase PP1-alpha catalytic subunit	34476	1	1	21119.8	208
97-L143	putative exoV-like protein	33121	1	1	20695	209
165-L204	hypothetical protein	52307	1	1	20448.9	210
FUN_002481-T1	hypothetical protein	52939	1	1	18872.5	211
689-L682	hypothetical protein	12851	1	1	18317.7	212
585-R595	putative peptidase S9	34159	1	1	18257.4	213
89-L64	putative lipoxygenase	67172	3	3	17191.4	214
FUN_002825-T1	hypothetical protein	154061	2	2	17008	215
287-L316	probable glucosamine 6-phosphate N-acetyltransferase	17017	1	1	16190	217
485-R500	hypothetical protein	22010	1	1	11866.7	219
447-L469	putative bifunctional polynucleotide phosphatase/kinase	49258	2	2	11418.6	220
AccaoMp04	A single continuous orf encodes cox1 and cox2	99214	1	1	10700.5	222
FUN_012687-T1	hypothetical protein	17857	1	1	10412.8	223
FUN_008480-T1	hypothetical protein	30603	1	2	9403.75	224
507-R519	putative zinc metalloproteinase	73508	1	1	8661.76	225
249-L279	putative ankyrin repeat protein	54711	1	1	7616.03	226
FUN_011644-T1	Alpha amylase, catalytic domain	62134	2	2	6753.66	227
FUN_008567-T1	DNA mismatch repair protein MSH2	55737	1	1	6551.99	228
FUN_004876-T1	Four repeated domains in the Fasciclin I family of proteins, present in many other contexts.	89636	1	1	not quantified
FUN_012106-T1	Elongation factor 2	93342	1	1	not quantified

## Sheet: M. chilensis
accession	protein name	mol. weight (Da)	Virion				Fibrils
			peptides	spectral counts	iBAQ	Rank	peptides	spectral counts	iBAQ	Rank
mg749	hypothetical protein	30165	13	34	155356800	7	13	146	6.95585e+08	1
mg94	Putative lipoprotein	34835	9	27	4.3227e+07	14	18	130	5.25084e+08	2
mg243	hypothetical protein	34995	19	78	6.69235e+07	11	25	196	2.08331e+08	3
mg644	putative alpha/beta hydrolase	37026	43	92	2.03987e+07	30	47	268	1.2999e+08	4
mg278	hypothetical protein	19613	16	27	39020064	16	17	56	1.04116e+08	5
mg315	hypothetical protein	44845	28	60	2.89505e+07	21	37	159	1.03262e+08	6
mg239	hypothetical protein	22960	8	27	6.95577e+07	10	7	35	9.75472e+07	7
mg279	hypothetical protein	26689	25	104	1.73953e+08	5	20	70	9.20958e+07	8
mg540	thioredoxin domain-containing protein	37556	24	50	2.41443e+07	27	27	98	87392256	9
mg690	hypothetical protein	35034	14	24	1.35126e+07	35	31	104	7.37403e+07	10
mg729	Glucose-methanol-choline oxidoreductase	77582	49	81	7.52485e+06	50	75	202	5.16175e+07	11
mg734	uncharacterized cupin RmlC-type domain protein	19235	7	14	7.87546e+06	48	13	51	4.58123e+07	12
mg572	hypothetical protein	32074	10	21	1.09103e+07	37	14	36	3.57754e+07	13
mg199	hypothetical protein	30211	4	7	3.92059e+06	72	7	24	35421104	14
mg709	putative prolyl 4-hydroxylase	27957	10	17	5.20421e+06	57	14	29	32375776	15
mg633	hypothetical protein	85364	50	81	9.09117e+06	44	58	134	2.65581e+07	16
mg446	thioredoxin domain-containing protein	21617	6	9	14150579	34	6	17	26531162	17
mg672	hypothetical protein	65590	13	26	4508582	62	14	47	2.64744e+07	18
mg634	hypothetical protein	77818	37	64	6.51647e+06	53	44	102	2.49324e+07	19
mg392	hypothetical protein	58634	24	39	9.02689e+06	45	24	51	2.29758e+07	20
mg277	Superoxide dismutase [Cu-Zn]	17524	3	3	2463550	93	4	12	1.80501e+07	21
mg911	putative amine oxidase	59726	11	12	755254	139	37	83	1.76343e+07	22
mg667	thioredoxin-like protein	12218	4	6	1.02074e+06	130	10	16	16566966	23
mg491	hypothetical protein	90360	28	43	9.30993e+06	41	29	49	1.23356e+07	24
mg970	hypothetical protein	14717	4	9	3.29709e+06	76	4	15	1.21832e+07	25
mg669	hypothetical protein	16087	7	28	1.82519e+08	4	3	5	1.21808e+07	26
mg391	hypothetical protein	25603	12	18	4.6496e+06	61	12	22	1.18736e+07	27
mg91	phosphatidylethanolamine-binding protein-like protein	16340	5	7	1.10381e+06	126	9	20	11565107	28
mg494	hypothetical protein	55664	5	9	3.97005e+06	70	5	12	11256000	29
mg447	hypothetical protein	136062	86	347	9.59207e+07	8	60	136	1.12404e+07	30
mg701	uncharacterized N-acetyltransferase	45570	24	44	7.42217e+06	51	18	47	1.07461e+07	31
mg602	hypothetical protein	19059	3	5	1.04553e+06	128	10	20	10692586	32
mg778	hypothetical protein	43859	20	65	4.46105e+07	13	15	34	1.04378e+07	33
mg251	uncharacterized serpin-like protein	45977	12	14	2110577	101	17	30	10348339	34
mg579	hypothetical protein	41865	16	22	1.00826e+07	40	14	29	9.90252e+06	35
mg363	uncharacterized WD repeat-containing protein	159527	21	32	8.56325e+06	46	17	38	8.6882e+06	36
mg507	Ubiquitin-like protein	8686	3	3	1.03116e+06	129	5	9	8.63887e+06	37
mg397	hypothetical protein	18796	11	15	9.23422e+06	42	14	21	8.45313e+06	38
mg153	hypothetical protein	22987	4	5	898390	132	6	11	8.43712e+06	39
mg271	hypothetical protein	26062	9	14	7.32705e+06	52	9	14	8.18923e+06	40
mg1013	hypothetical protein	13527	9	18	2.11745e+07	29	10	13	8.0583e+06	41
mg428	hypothetical protein	24009	15	28	2.6439e+07	23	10	19	7.02209e+06	42
mg518	hypothetical protein	60199	17	25	3.0723e+06	80	26	55	6.87415e+06	43
mg261	hypothetical protein	20778	5	5	853293	134	17	18	6507120	44
mg863	Endotype 6-aminohexanoat-oligomer hydrolase	36825	11	18	1.92457e+06	104	12	23	5.78826e+06	45
mg175	uncharacterized virion-associated membrane protein	38625	14	19	4.76072e+06	59	10	17	5708264	46
FUN_013102-T1	alpha-1,4-fucosyltransferase [EC:2.4.1.65]	55608					1	1	5.44651e+06	47
mg707	hypothetical protein	22799	6	12	1.08146e+07	38	6	9	5.23832e+06	48
mg348	hypothetical protein	40746	17	34	1.69278e+07	33	11	19	5.08628e+06	49
AccaoMp13	similar to NuoG of E. coli%2C Swiss-Prot Accession Number P33602	8246	1	1	4.35168e+06	63	1	2	4.5548e+06	50
mg241	hypothetical protein	44513	16	44	1.81303e+07	32	13	27	4.54241e+06	51
FUN_003504-T1	hypothetical protein	20082	5	7	1.55128e+06	116	8	10	4.45634e+06	52
mg464	capsid protein 1	67360	61	538	2.87785e+08	1	24	53	4.45465e+06	53
mg379	probable zinc-type alcohol dehydrogenase-like protein	49872	21	36	5.18489e+06	58	16	28	4.07675e+06	54
FUN_000847-T1	hypothetical protein	21510	4	7	2.19768e+06	99	6	9	3.99717e+06	55
mg503	hypothetical protein	89676	21	30	3.09228e+06	79	20	30	3.74332e+06	56
FUN_013396-T1	voltage-dependent anion channel protein 2	33586	11	11	4.31952e+06	64	11	14	3.57886e+06	57
mg291	probable glutaredoxin	12270	6	6	2368384	96	4	6	3.55243e+06	58
mg588	Collagen-like protein	73562	7	8	334018	175	11	20	3.48303e+06	59
mg599	hypothetical protein	31124	4	4	751074	140	9	16	3.06834e+06	60
mg511	putative FtsJ-like methyltransferase	40043	21	27	3.92342e+06	71	14	19	3.00149e+06	61
mg637	Cyanovirin-N domain protein	18599	3	5	1.17245e+07	36	3	4	2.99987e+06	62
mg703	hypothetical protein	39298	9	16	2.50301e+06	92	7	10	2.685e+06	63
mg483	putative core protein	72663	89	301	157375872	6	25	36	2.57293e+06	64
mg174	hypothetical protein	30012	4	4	194305	208	7	15	2.48079e+06	65
mg395	putative PAN domain-containing protein	23938	5	5	4.10492e+06	66	4	4	2.42484e+06	66
mg504	hypothetical protein	91299	24	38	2.12449e+06	100	29	43	2.38888e+06	67
mg557	putative regulator of chromosome condensation	107122	61	316	2.0936e+08	2	25	34	2.30513e+06	68
mg638	hypothetical protein	29210					3	3	2.27124e+06	69
mg731	hypothetical protein	25379	12	39	6.35695e+07	12	7	10	2.20879e+06	70
FUN_013762-T1	V-type proton ATPase 16 kDa proteolipid subunit	16580	1	1	109433	234	1	2	2.18017e+06	71
mg163	putative chaperon protein DnaJ	8164	1	1	148647	219	2	2	1.92737e+06	72
mg878	putative GMC-type oxidoreductase	73083	8	9	286952	182	23	28	1.77842e+06	73
mg141	hypothetical protein	12519	6	14	21174934	28	4	6	1.68409e+06	74
mg776	hypothetical protein	23003	6	34	2.03803e+08	3	4	4	1.67396e+06	75
mg626	hypothetical protein	9941	4	5	18751684	31	2	2	1572413	76
mg242	hypothetical protein	29169	5	6	747088	143	5	8	1.46582e+06	77
mg396	Putative PAN domain-containing protein	21656	8	13	8538572	47	3	3	1.39406e+06	78
FUN_011648-T1	hypothetical protein	33026					2	3	1.32298e+06	79
mg519	putative DNA-directed RNA polymerase subunit	22127	8	9	1.71005e+06	107	6	9	1.2703e+06	80
mg436	hypothetical protein	40342	4	4	638648	147	6	9	1.19394e+06	81
mg407	hypothetical protein	10962	2	3	2.92025e+07	20	1	1	1.08886e+06	82
mg375	hypothetical protein	8770	2	11	41146864	15	1	1	992980	83
mg474	uncharacterized short-chain type dehydrogenase/reductase	37695	9	17	1.31316e+06	121	6	15	987512	84
FUN_000915-T1	Profilin-1A	13084	1	1	101840	240	1	1	954615	85
FUN_003406-T1	Peptidyl-prolyl cis-trans isomerase	18087	1	1	83678.6	247	3	3	862114	86
mg762	hypothetical protein	6375	2	2	72391688	9	1	1	858048	87
FUN_016107-T1	ubiquitin C|ubiquitin-like protein Nedd8	25866	2	3	212142	202	5	9	831877	88
mg671	hypothetical protein	33405	9	9	1.43163e+06	119	8	9	814785	89
mg645	putative 5'-3' exonuclease 20	92973	33	45	2.7387e+06	86	22	29	761692	90
mg966	hypothetical protein	22981					5	5	699785	91
mg777	hypothetical protein	42722	12	19	3.84167e+06	73	6	7	674103	92
FUN_007527-T1	thioredoxin 1	11390	1	1	54299	273	3	3	672092	93
mg722	hypothetical protein	11635					2	2	652462	94
mg137	hypothetical protein	25591	2	2	98604	241	3	4	646120	95
mg773	hypothetical protein	22214	5	10	3.7084e+07	17	1	1	633596	96
mg508	hypothetical protein	28910	14	28	3.02094e+07	19	6	9	555971	97
mg625	hypothetical protein	19439	4	4	5.91159e+06	55	1	1	549287	98
mg1118	hypothetical protein	20958	2	2	228886	198	4	6	476546	99
mg349	hypothetical protein	6287	3	4	1.68077e+06	109	1	1	459902	100
FUN_010879-T1	ADP/ATP carrier protein	34021	3	3	230892	197	6	7	431413	101
FUN_005909-T1	C2 domain	38138	1	1	33581	301	4	6	430964	102
mg726	putative lipocalin	20407	4	6	2.74531e+06	85	5	6	429614	103
mg875	putative GMC-type oxidoreductase	60600					9	12	428188	104
mg787	hypothetical protein	28392	22	69	26134464	24	7	7	424218	105
mg430	hypothetical protein	21504	13	24	3.39124e+07	18	2	2	397880	106
FUN_012613-T1	serine protease [EC:3.4.21.-]|aqualysin 1 [EC:3.4.21.111]	42550	6	7	420641	166	6	6	391378	107
mg575	hypothetical protein	8899	3	3	1.14674e+06	124	1	2	382701	108
mg548	putative thiol protease	35104	8	11	579892	151	6	9	381839	109
mg539	Glycosyltransferase	128250	11	13	217306	201	15	16	374998	110
mg258	P13-like protein	33255	12	14	1.9362e+06	103	4	5	361776	111
mg44	hypothetical protein	9046					1	1	348508	112
mg775	hypothetical protein	24786	4	11	2.55644e+07	25	2	4	339245	113
FUN_005400-T1	hypothetical protein	18842	1	1	124107	227	2	3	334152	114
FUN_012283-T1	ketol-acid reductoisomerase [EC:1.1.1.86]|calmodulin|actinin-like protein	27970	2	2	105032	237	3	3	325224	115
mg490	hypothetical protein	78054	33	46	2.58325e+06	90	9	10	311952	116
mg601	putative protein phosphatase 2C	33275	7	10	1.57704e+06	114	4	5	303759	117
AccaoMp14	similar to NuoG of E. coli%2C Swiss-Prot Accession Number P33602	43934	1	1	116678	230	2	2	300366	118
mg495	putative phosphoesterase	40708	15	15	999104	131	7	7	293385	119
mg333	hypothetical protein	17624	1	1	232551	196	2	2	248457	120
mg440	hypothetical protein	25662	3	3	322345	177	2	3	244051	121
mg757	hypothetical protein	36637	4	4	292401	179	4	6	241393	122
mg387	hypothetical protein	21323	5	7	2.62417e+06	89	1	1	241328	123
mg412	hypothetical protein	200304	95	148	4.73041e+06	60	21	24	239883	124
FUN_011837-T1	C-8 sterol isomerase [EC:5.-.-.-]	24427	2	2	457777	162	2	2	238633	125
mg512	probable mRNA-capping enzyme	135720	63	87	4.02807e+06	68	15	16	238116	126
FUN_008894-T1	Hsp20/alpha crystallin family	63303					1	1	232589	127
mg476	hypothetical protein	48326	8	10	790314	136	7	8	224845	128
FUN_007964-T1	ADP-ribosylation factor 1/2|Arf/Sar family, other	20763	1	2	102623	239	3	3	224140	129
FUN_010411-T1	peroxiredoxin 2/4 [EC:1.11.1.24]	47987	2	2	29875.8	304	4	4	217875	130
FUN_009839-T1	transketolase [EC:2.2.1.1]	93970					1	1	217627	131
mg273	putative chemotaxis protein CheD	29406	4	5	471231	159	2	3	217010	132
mg203	hypothetical protein	25503	2	2	80702.5	250	4	5	213727	133
mg434	hypothetical protein	140000	29	33	860792	133	11	14	206678	134
FUN_003982-T1	14-3-3 protein epsilon	29155	3	4	329730	176	3	3	203956	135
mg751	Collagen-like protein	89648	7	11	670589	146	4	5	202073	136
FUN_002349-T1	C2 and GRAM domain-containing protein	56521					3	3	200797	137
mg189	hypothetical protein	14406					1	1	196266	138
mg541	hypothetical protein	29484	2	4	749538	142	3	3	193071	139
FUN_001276-T1	hypothetical protein	26272					3	3	187104	140
mg538	Piruvyltransferase	31414	6	6	397574	168	4	5	186435	141
mg217	putative serine/threonine-protein kinase	81850	15	16	444044	163	10	10	185276	142
mg423	hypothetical protein	29598	12	17	1.51341e+06	118	4	5	185154	143
mg574	hypothetical protein	20095	2	2	482145	158	2	2	184586	144
mg561	putative poly(A) polymerase catalytic subunit	62577	22	31	2.85353e+06	82	7	7	180801	145
mg746	putative patatin phospholipase	40385	4	4	143333	223	5	9	179089	146
AccaoMp04	A single continuous orf encodes cox1 and cox2	99214	4	4	189901	211	3	3	175513	147
FUN_010270-T1	translation initiation factor 1A	19862					2	2	172966	148
mg505	hypothetical protein	116398	37	43	1.88705e+06	105	12	13	164127	149
mg416	hypothetical protein	26535					2	2	163852	150
FUN_006596-T1	hypothetical protein	21993	2	2	74493.7	254	2	2	156847	151
mg411	hypothetical protein	33265	2	2	209192	204	1	1	156742	152
mg799	hypothetical protein	60016	12	18	1.2213e+06	123	4	4	156460	153
mg496	hypothetical protein	66042	9	10	465477	161	3	5	155690	154
FUN_002643-T1	cation-dependent mannose-6-phosphate receptor	28844	2	2	72197.7	257	2	3	152802	155
FUN_012510-T1	PHD finger-like domain-containing protein 5A	12443					3	3	152336	156
FUN_010996-T1	Alpha beta-hydrolase	135523	5	5	49457.7	279	13	15	149108	157
FUN_003628-T1	cofilin|destrin (actin-depolymerizing factor)	15554	1	1	26161	317	2	2	142953	158
mg655	putative ATP-dependent RNA helicase	51681	7	8	483675	157	5	5	139811	159
FUN_005403-T1	hypothetical protein	22598	1	1	70020.4	258	1	1	139793	160
mg442	putative patatin-like phospholipase	37069	2	2	734807	144	5	5	138569	161
FUN_003580-T1	ubiquinol-cytochrome c reductase core subunit 1|mitochondrial-processing peptidase subunit beta [EC:3.4.24.64]	54807	1	1	45487.5	284	5	5	135754	162
FUN_014974-T1	glutathione S-transferase [EC:2.5.1.18]	15179	1	1	69928	259	1	1	135285	163
FUN_001446-T1	hypothetical protein	19208					1	1	131798	164
FUN_015602-T1	filamin|plexin C	88770	4	6	147846	221	3	4	126849	165
mg302	hypothetical protein	44374					2	3	126642	166
FUN_011775-T1	hypothetical protein	24860					1	1	125441	167
FUN_000985-T1	para-nitrobenzyl esterase [EC:3.1.1.-]	48455	2	2	83460.9	248	3	4	122341	168
mg542	hypothetical protein	21670	6	9	581260	149	2	2	118203	169
FUN_015149-T1	mitochondrial-processing peptidase subunit alpha [EC:3.4.24.64]|glutathionyl-hydroquinone reductase [EC:1.8.5.7]	53866	2	2	24114.4	325	6	7	116750	170
mg255	hypothetical protein	34835	5	5	241495	192	1	1	115961	171
FUN_002854-T1	elongation factor 1-alpha	19302	1	2	115777	232	1	2	112054	172
mg544	putative DNA-directed RNA polymerase II subunit N	8610	4	6	1582014	113	1	1	110879	173
mg914	hypothetical protein	26195	4	4	152979	217	1	1	110621	174
AccaoMp19	atpA	42433	1	1	46444.7	281	1	1	109335	175
mg604	DNA ligase	72979	10	10	352998	171	5	6	107662	176
FUN_012775-T1	C2 domain	71312					1	1	105346	177
FUN_001725-T1	polyamine oxidase [EC:1.5.3.14 1.5.3.16 1.5.3.-]	53812					2	2	103726	178
FUN_003103-T1	translocator protein	17831					1	1	101671	179
mg741	hypothetical protein	36311	3	4	139878	225	3	3	100109	180
mg345	hypothetical protein	9938					1	2	99847	181
FUN_010747-T1	hypothetical protein	20404	1	1	not quantified		3	3	94833.3	182
FUN_014258-T1	malate dehydrogenase [EC:1.1.1.37]	49037					3	3	88228.6	183
mg796	putative amine oxidase	53866	1	1	35638.4	300	2	2	88186.9	184
mg202	hypothetical protein	19349	5	6	768654	137	1	1	88093.8	185
mg296	hypothetical protein	14138	1	1	24258.1	322	3	3	87193.4	186
FUN_002195-T1	hypothetical protein	39508					1	1	86951.9	187
FUN_011419-T1	hypothetical protein	26650					1	1	86536.1	188
mg587	hypothetical protein	26340	1	1	43854.2	285	1	1	83189.1	189
mg758	uncharacterized transmembrane protein	23821					1	1	82474.1	190
FUN_010813-T1	Protein of unknown function (DUF1838)	25480					1	1	81836	191
mg479	hypothetical protein	27497	8	11	1.77604e+06	106	2	2	77459	192
mg537	Putative GT	36653	3	3	166004	213	3	3	77164	193
FUN_000510-T1	hypothetical protein	20562					1	1	76384	194
AccaoMp35	orf124%3B ymf39%3B function unknown	14388					1	1	76235.5	195
mg859	DNA topoisomerase 1b	63617	15	23	1.08845e+06	127	3	3	75713.1	196
mg836	Collagen-like protein	43826	7	9	2.00569e+06	102	1	1	68848.6	197
mg657	putative ATP-dependent RNA helicase	79854	32	42	2.78984e+06	84	6	7	65149.8	198
FUN_003233-T1	ribose 5-phosphate isomerase A [EC:5.3.1.6]|small subunit ribosomal protein S3Ae	29244	1	1	27529.6	313	1	1	64826.4	199
FUN_000525-T1	V-type H+-transporting ATPase subunit a	92623					2	3	60712.9	200
mg833	hypothetical protein	25423					1	1	59491.6	201
mg421	hypothetical protein	20708	3	3	296346	178	2	2	57587.6	202
mg981	probable cholinesterase	64742					2	2	55691.6	203
mg650	hypothetical protein	60014	25	34	2.28443e+06	97	2	2	55579.4	204
FUN_001249-T1	Serine carboxypeptidase S28	63959					1	1	55564.4	205
FUN_008892-T1	Cofilin/tropomyosin-type actin-binding protein	16001					1	1	55140.2	206
mg552	putative transcription termination factor	92352	45	75	4.09403e+06	67	5	6	53227.4	207
FUN_003798-T1	lanosterol synthase [EC:5.4.99.7]|cycloartenol synthase [EC:5.4.99.8]|protostadienol synthase [EC:5.4.99.32]	81910	1	1	8937.45	359	5	5	51355	208
FUN_009482-T1	solute carrier family 31 (copper transporter), member 1	42639					1	1	51272.3	209
mg332	DNA-directed RNA polymerase subunit 5	23622	12	21	6.32231e+06	54	1	1	50809.9	210
mg581	hypothetical protein	30529	7	9	2226388	98	1	1	50324.2	211
FUN_003820-T1	hypothetical protein	46026					1	1	50139.4	212
FUN_013902-T1	para-nitrobenzyl esterase [EC:3.1.1.-], variant 2	60677					1	1	49402.2	213
mg663	hypothetical protein	30466	1	1	59358.2	271	1	1	49229.9	214
mg84	Putative ankyrin repeat protein	19208					1	1	48341	215
FUN_001561-T1	60S ribosomal protein L18	20774					1	1	48220.8	216
FUN_014331-T1	ubiquinol-cytochrome c reductase subunit 8	8140					1	1	46155.7	217
FUN_000174-T1	Luminal-binding protein 4	73451					4	4	45135.3	218
FUN_000911-T1	N-acetylated-alpha-linked acidic dipeptidase [EC:3.4.17.21]	79591	1	1	13754.1	348	2	2	45005.5	219
FUN_000704-T1	hypothetical protein	11991	1	1	66075.9	264	1	1	44567.2	220
FUN_012036-T1	Splicing factor 3B subunit 4	34112					1	1	43999.1	221
mg335	putative collagenous domain-containing protein	38353					1	1	42823.6	222
FUN_010396-T1	gamma carbonic anhydrase	26086					1	1	40590.2	223
FUN_010015-T1	Regulator of chromosome condensation (RCC1) repeat	66540					3	3	40314.1	224
mg577	putative early transcription factor large subunit	248423	82	106	1.66563e+06	110	9	10	39697.8	225
FUN_005759-T1	FAD binding domain	53017					2	3	37391.2	226
FUN_012876-T1	small subunit ribosomal protein S10e|transcription factor MYB, plant|plectin|H/ACA ribonucleoprotein complex subunit 4 [EC:5.4.99.-]	21356	1	1	15458.1	345	1	1	36248.2	227
FUN_012255-T1	Papain-like cysteine protease AvrRpt2	39267					1	1	35929.5	228
FUN_007220-T1	ATPase activity, coupled to transmembrane movement of substances	78720					2	2	35871.2	229
mg723	structural PPIase-like protein	28335	3	5	764920	138	1	1	35150.7	230
FUN_002282-T1	oligopeptidase B [EC:3.4.21.83]	103102					2	2	34019.7	231
FUN_005196-T1	solute carrier family 25 (mitochondrial phosphate transporter), member 3	33966					1	1	33550.4	232
mg993	Collagen-like protein	42930	4	5	487428	156	1	2	33124.7	233
FUN_000547-T1	peroxin-7	36454					1	1	33055.6	234
mg398	putative ankyrin repeat protein	219725	70	93	2.3739e+06	95	5	7	32684.6	235
AccaoMp18	atpA	57612	1	1	9169.16	358	2	2	31687.4	236
FUN_012618-T1	ubiquinol-cytochrome c reductase cytochrome c1 subunit	33615					1	1	31595.9	237
mg613	putative ubiquitin carboxyl-terminal hydrolase	50778	3	3	67993.2	260	2	2	31574.6	238
FUN_014665-T1	40S ribosomal protein	21930	1	2	24894.2	319	1	1	31528.8	239
FUN_000616-T1	Serine/threonine-protein phosphatase PP1-alpha catalytic subunit	34476	5	6	267342	187	1	1	31215.6	240
mg317	hypothetical protein	87188	23	27	533362	154	2	2	29789	241
mg546	hypothetical protein	53533	2	2	239542	193	1	1	29749.4	242
FUN_007478-T1	hypothetical protein	95467					2	2	29367.2	243
mg606	putative serine/threonine-protein kinase	47971	15	21	1.59648e+06	112	2	2	29055.6	244
FUN_008342-T1	NADH dehydrogenase (ubiquinone) 1 alpha subcomplex subunit 8	20006					1	1	28954.5	245
FUN_015203-T1	Peroxiredoxin-2	24286					1	1	28938.2	246
mg312	hypothetical protein	20408	1	1	94538.1	243	1	1	27501.4	247
FUN_010228-T1	lipopolysaccharide-binding protein	52248					2	2	27255.8	248
mg611	putative endonuclease 4	33700	9	13	750671	141	2	2	26489.6	249
mg156	hypothetical protein	42307					2	2	26210.3	250
mg536	2-epimerase	42429					2	2	26117.8	251
FUN_013942-T1	hypothetical protein	28114					1	1	26083.8	252
mg292	Collagen-like protein	60284	4	4	268262	185	2	2	25841	253
mg420	hypothetical protein	44009	1	1	19471.1	335	2	3	25407.8	254
mg286	Collagen-like protein	66125	3	6	193327	209	2	3	25161.8	255
mg545	hypothetical protein	41364	1	1	27703	312	1	1	24977.7	256
mg321	hypothetical protein	29501					1	1	24858.3	257
FUN_006565-T1	Actin-1	35597	4	5	233733	195	1	1	24762.4	258
mg268	putative glutamine amidotransferase-like protein	23639					1	1	24037	259
FUN_003631-T1	cathepsin F [EC:3.4.22.41]|cruzipain [EC:3.4.22.51]|adenylate dimethylallyltransferase (cytokinin synthase) [EC:2.5.1.27 2.5.1.112]	36398					1	1	23130.4	260
mg699	hypothetical protein	19496					1	1	22765	261
FUN_015336-T1	bacterial-type flagellum-dependent cell motility	174229					1	1	21680.9	262
FUN_002473-T1	sterol 22-desaturase [EC:1.14.19.41]	55839					1	1	21259.7	263
mg339	DNA-directed RNA polymerase subunit 2	178006	64	90	3.23996e+06	77	4	5	20967.7	264
FUN_001652-T1	NADPH:quinone reductase [EC:1.6.5.5]|mitochondrial enoyl-[acyl-carrier protein] reductase / trans-2-enoyl-CoA reductase [EC:1.3.1.- 1.3.1.38]|DNA ligase 4 [EC:6.5.1.1]|antiviral helicase SKI2 [EC:3.6.4.-]	40383					1	1	20739.4	265
mg424	hypothetical protein	22817					1	1	20579.7	266
mg916	hypothetical protein	23327	1	1	24125	324	1	1	20370.1	267
FUN_010469-T1	alkyldihydroxyacetonephosphate synthase [EC:2.5.1.26]	69043	3	3	46267.1	282	2	2	19879.8	268
FUN_016115-T1	60S ribosomal protein L10	23766	1	1	10407.3	354	1	1	19441	269
mg373	DNA-directed RNA polymerase subunit 1	169046	67	98	3.48929e+06	74	4	4	18846.4	270
FUN_006724-T1	pyruvate dehydrogenase E2 component (dihydrolipoamide acetyltransferase) [EC:2.3.1.12]	53660					1	1	18687.2	271
FUN_010062-T1	V-type H+-transporting ATPase subunit C	44080					1	1	18008	272
FUN_005076-T1	hypothetical protein	34408					1	1	17943.8	273
mg419	hypothetical protein	38734					1	1	17481.2	274
mg414	putative DNA directed RNA polymerase subunit	42046	17	23	3.22374e+06	78	1	1	17445.5	275
FUN_000019-T1	epsilon-lactone hydrolase [EC:3.1.1.83]	42820	1	1	27359.8	315	1	1	17273.1	276
mg622	putative replication factor C small subunit	41587	1	1	16779.6	341	1	1	15851.2	277
mg285	Collagen-like protein	118435	1	1	37054.3	297	2	2	15493.5	278
FUN_001644-T1	piezo-type mechanosensitive ion channel component 1/2	294578					1	1	15212.4	279
mg513	putative Phospholipase D/nuclease	26695					1	1	14942.3	280
FUN_008844-T1	protein transport	87083					1	2	14702.1	281
FUN_004168-T1	oligosaccharyltransferase complex subunit beta	49091					1	1	14072	282
FUN_005108-T1	phospholipase B1, membrane-associated [EC:3.1.1.4 3.1.1.5]	45059	1	1	24858.5	320	1	1	13655.3	283
FUN_002117-T1	cholesterol 7-desaturase [EC:1.14.19.21]	54891					1	1	13648.2	284
FUN_004649-T1	hypothetical protein	109450					3	3	13466.7	285
FUN_014024-T1	D-lactate dehydrogenase (cytochrome) [EC:1.1.2.4]	60229					1	1	13418.1	286
FUN_004876-T1	Four repeated domains in the Fasciclin I family of proteins, present in many other contexts.	89636	1	1	18615.2	337	1	1	13356.1	287
FUN_012509-T1	AI-2E family transporter	50533					1	1	13183.8	288
FUN_000405-T1	Amidohydrolase family	97368					1	1	12914.8	289
mg256	hypothetical protein	49371	20	30	4.01167e+06	69	1	1	12482.8	290
mg274	putative bifunctional metalloprotease/ubiquitin-protein ligase	96333	24	36	2.65628e+06	87	1	1	12152.9	291
FUN_012366-T1	S-adenosylmethionine synthetase [EC:2.5.1.6]|integrator complex subunit 3	42531					1	1	11649.4	292
FUN_013969-T1	Guanine nucleotide-binding protein subunit beta-2-like 1	35215					1	1	11515.6	293
FUN_002006-T1	acetylcholinesterase [EC:3.1.1.7]|cholinesterase [EC:3.1.1.8]	58141					1	1	11387.2	294
FUN_015060-T1	hypothetical protein	52777					1	1	11343.1	295
FUN_008773-T1	Four repeated domains in the Fasciclin I family of proteins, present in many other contexts.	78472					1	1	11292.4	296
mg555	hypothetical protein	57243	24	42	1.01346e+07	39	1	1	11278.8	297
FUN_006719-T1	calreticulin|calreticulin 3	47236					1	1	11112.3	298
FUN_014876-T1	COG3209 Rhs family protein	88772					1	1	10895.4	299
FUN_003881-T1	aldehyde dehydrogenase (NAD+) [EC:1.2.1.3]|aldehyde dehydrogenase (NAD(P)+) [EC:1.2.1.5]	55196	1	1	6420.6	368	1	1	10249.4	300
FUN_010955-T1	ATP-binding cassette, subfamily B (MDR/TAP), member 1 [EC:7.6.2.2]	71341					1	1	10228.9	301
mg800	EGF-like domain-containing protein	56935					1	1	10077.1	302
FUN_008783-T1	hypothetical protein	63044					1	1	9978.18	303
mg600	putative mRNA capping enzyme	37052	1	1	8025.97	361	1	1	9820.68	304
mg71	hypothetical protein	48562	9	10	566649	152	1	1	9745.06	305
mg176	hypothetical protein	26906					1	1	9005.76	306
FUN_011946-T1	Low-density lipoprotein-receptor YWTD domain	78907					1	1	8918.81	307
mg714	probable FAD-linked sulfhydryl oxidase	35199	5	5	221592	199	1	1	8769.32	308
FUN_011482-T1	oligosaccharyltransferase complex subunit delta (ribophorin II)	77514					1	1	8706.94	309
FUN_012713-T1	nidogen (entactin)	92835					1	1	8275.01	310
FUN_009235-T1	citrate synthase [EC:2.3.3.1]	52748					1	1	8259.45	311
FUN_003500-T1	NADH:ubiquinone reductase (non-electrogenic) [EC:1.6.5.9]	66097					1	1	8154.79	312
mg50	hypothetical protein	45929	1	1	24185.6	323	1	1	7438.44	313
FUN_012832-T1	Dolichyl-diphosphooligosaccharide--protein glycosyltransferase subunit stt3a	80950	1	1	14853.3	347	1	1	7322.2	314
mg358	Isoleucyl-tRNA synthetase	128404					1	1	7289.96	315
mg517	putative NTPase	134121	47	66	2.42089e+06	94	1	1	7091.44	316
FUN_002784-T1	oligosaccharyltransferase complex subunit alpha (ribophorin I)	53038					1	1	7083.89	317
FUN_000044-T1	para-nitrobenzyl esterase [EC:3.1.1.-]	63102					1	1	6776.63	318
mg534	4,6-dehydratase, 5-epimerase	36941					1	1	6704.34	319
FUN_009836-T1	Eukaryotic translation initiation factor 2 subunit 3, Y-linked	52183					1	1	6692.9	320
FUN_007894-T1	alkaline phosphatase [EC:3.1.3.1]	61252					1	1	6566.94	321
FUN_001894-T1	detection of mechanical stimulus	275176					1	1	6202.1	322
FUN_011823-T1	protein disulfide-isomerase A1 [EC:5.3.4.1]	59360					1	1	6061.56	323
FUN_007185-T1	nephrocystin-3	210919					1	1	5263.73	324
FUN_007354-T1	centromere/microtubule-binding protein cbf5	56458					1	1	5209.69	325
mg747	putative glycylpeptide N-tetradecanoyltransferase	42268					1	1	5179.9	326
mg612	kinesin-like protein	336174	55	69	434513	164	3	3	4761.11	327
FUN_008997-T1	Uncharacterized protein conserved in bacteria (DUF2252)	156302					1	1	4591.65	328
FUN_008553-T1	helicase MOV-10 [EC:3.6.4.13]	245994					1	1	4555.82	329
FUN_012752-T1	V-type H+-transporting ATPase subunit H	52367					1	1	3923.35	330
FUN_001117-T1	Mitochondrial carrier protein	36016					1	1	3480.89	331
FUN_006306-T1	phagosome-associated TMK96	196835					1	1	3119.13	332
FUN_001864-T1	heat shock 70kDa protein 1/2/6/8	147446	1	1	8481.92	360	1	1	2252.43	333
FUN_004549-T1	hydroxymethylglutaryl-CoA reductase (NADPH) [EC:1.1.1.34]	121466					1	1	2234.42	334
FUN_005645-T1	usherin	401105					1	1	1785.52	335
FUN_015376-T1	huntingtin	347107					1	2	1686.97	336
mg774	hypothetical protein	28971	8	13	2.77702e+07	22	1	1	not quantified
mg456	hypothetical protein	17320	5	8	2.63939e+06	88	1	1	not quantified
mg347	hypothetical protein	27358	2	2	143095	224	1	1	not quantified
FUN_002998-T1	alanyl-tRNA synthetase [EC:6.1.1.7]|valyl-tRNA synthetase [EC:6.1.1.9]|elongation factor 1-gamma|eukaryotic translation elongation factor 1 epsilon-1	46387					1	1	not quantified
FUN_005363-T1	Translationally controlled tumor protein	18977					1	1	not quantified
FUN_005900-T1	60s acidic ribosomal protein P2	23316					1	1	not quantified
mg676	hypothetical protein	20791	10	23	2.54404e+07	26
mg556	hypothetical protein	12899	1	4	9.22209e+06	43
mg664	hypothetical protein	20073	9	13	7.71507e+06	49
mg580	uncharacterized myristoylated membrane protein	39036	6	10	5.27107e+06	56
mg393	hypothetical protein	10408	4	4	4.26132e+06	65
mg702	hypothetical protein	16354	5	8	3.41854e+06	75
mg528	probable FAD-linked sulfhydryl oxidase	17105	7	8	2.85728e+06	81
mg306	putative DNA-dependent RNA polymerase subunit Rpb9	22573	8	11	2.83588e+06	83
mg586	probable DNA polymerase family X	40825	20	26	2.51516e+06	91
mg493	putative serine/threonine-protein kinase	51463	16	22	1.7058e+06	108
mg598	hypothetical protein	6403	1	1	1.64669e+06	111
mg597	hypothetical protein	19396	4	5	1.56825e+06	115
mg307	DNA-directed RNA polymerase subunit 6	38351	6	8	1.51406e+06	117
mg761	putative lectin	20693	2	3	1.40676e+06	120
mg730	hypothetical protein	28088	3	3	1.26115e+06	122
mg683	putative ATP-dependent RNA helicase	66581	22	26	1.1296e+06	125
mg662	hypothetical protein	44069	12	13	852686	135
mg478	hypothetical protein	16261	3	4	710085	145
mg748	putative tyrosine-protein phosphatase	24369	4	5	583375	148
mg524	hypothetical protein	29262	6	6	580495	150
mg522	glycosyltransferase	31021	3	4	564458	153
mg445	putative ADP-ribosyl glycohydrolase	57243	10	12	491170	155
mg238	putative UV-damage endonuclease	38379	10	11	469143	160
mg525	putative ankyrin repeat protein	89287	15	15	429097	165
mg530	putative ATP-dependent RNA helicase	204182	30	33	404365	167
mg679	uncharacterized HTH-type transcriptional regulator	26833	3	4	386040	169
mg382	hypothetical protein	16277	1	1	360855	170
mg801	hypothetical protein	49678	8	8	351309	172
mg480	hypothetical protein	41561	6	7	344306	173
FUN_007199-T1	type II pantothenate kinase [EC:2.7.1.33]	71712	1	1	337308	174
mg369	hypothetical protein	34979	3	3	291710	180
mg820	hypothetical protein	41046	4	4	290053	181
mg17	hypothetical protein	13511	2	2	276923	183
mg828	hypothetical protein	14393	3	3	274892	184
mg551	hypothetical protein	35063	4	5	268196	186
FUN_009147-T1	peroxisomal membrane protein 2|protein Mpv17	21198	4	5	263349	188
mg97	hypothetical protein	19172	3	4	256484	189
mg452	hypothetical protein	15903	2	3	252561	190
mg377	hypothetical protein	23360	2	2	249863	191
mg728	hypothetical protein	28852	4	5	238437	194
mg509	putative endonuclease of the XPG family	50356	7	8	217834	200
mg578	uncharacterized metallopeptidase WLM domain protein	23218	3	3	209979	203
mg177	hypothetical protein	18249	2	2	200840	205
FUN_007543-T1	ATPase activity	167038	1	3	195502	206
mg11	hypothetical protein	30877	4	6	195261	207
mg441	hypothetical protein	14883	1	1	191427	210
mg656	hypothetical protein	32140	3	3	180733	212
mg609	probable ribonuclease H protein	27644	3	3	159577	214
mg779	putative deoxyribodipyrimidine photolyase-related protein	61186	4	5	157770	215
mg897	Putative KilA-N domain-containing protein	14832	1	1	157114	216
mg221	hypothetical protein	13807	1	1	150938	218
mg110	hypothetical protein	17311	2	2	148451	220
mg18	poly(A) polymerase small subunit	41469	5	5	146198	222
mg309	hypothetical protein	46458	3	3	133022	226
mg706	hypothetical protein	22533	2	2	120457	228
mg484	hypothetical protein	19223	1	1	120150	229
mg287	collagen-like protein 7	153978	4	4	116661	231
mg695	Putative helicase	143600	14	15	111268	233
mg783	hypothetical protein	16635	1	1	109082	235
mg759	hypothetical protein	15530	1	1	107052	236
mg125	hypothetical protein	26400	1	1	104426	238
mg19	hypothetical protein	29747	3	3	95383.6	242
mg314	probable RAB-related GTPase	22342	2	2	93251.3	244
mg489	putative alpha/beta hydrolase	31841	3	3	91225.2	245
mg523	uncharacterized glycosyltransferase	30422	2	2	87173.6	246
mg405	putative replication factor C small subunit	50531	3	3	82756	249
mg1096	Collagen-like protein	45286	1	1	80318.7	251
mg610	hypothetical protein	37053	1	1	74819.6	252
mg521	putative N-acetylglucosaminyl phosphatidylinositol deacetylase	25840	1	2	74616.8	253
FUN_008646-T1	hypothetical protein	10651	1	1	74421	255
mg212	hypothetical protein	13989	1	1	73849	256
FUN_003555-T1	Ras- protein Rab-2A	22614	1	1	67750.2	261
mg266	hypothetical protein	13923	1	1	67272	262
mg571	hypothetical protein	38393	1	1	66909.9	263
mg350	Dual specificity phosphatase	18191	1	1	65707.2	265
FUN_003837-T1	Ras-related C3 botulinum toxin substrate 1|cell division control protein 42|Rho family, other	21431	1	1	64733.5	266
FUN_005461-T1	Casein kinase II subunit alpha'	40052	3	3	63980.7	267
mg784	hypothetical protein	41862	3	3	63853.8	268
mg498	putative replication factor C small subunit	37447	2	2	62362.9	269
mg410	hypothetical protein	42771	1	1	59371.4	270
mg591	probable formamidopyrimidine-DNA glycosylase	33047	1	1	54703.1	272
mg263	hypothetical protein	61329	2	3	53897.1	274
FUN_013718-T1	peroxin-11B	24978	1	1	52628.2	275
mg260	probable ubiquitin-conjugating enzyme E2	43723	2	2	51291	276
mg563	transcription factor S-II-related protein	20364	1	1	50486.5	277
mg712	Methyltransferase FkbM family	27623	2	2	50057.6	278
mg8	hypothetical protein	24983	1	1	47663.1	280
FUN_006339-T1	NADH dehydrogenase (ubiquinone) 1 beta subcomplex subunit 7	12600	1	1	46245.5	283
FUN_001335-T1	Ras-related protein Rab-8A	24597	1	1	43620	286
mg989	hypothetical protein	33695	1	1	43164.4	287
mg1101	putative KilA-N domain-containing protein	44824	1	1	43110.5	288
mg300	hypothetical protein	23195	1	1	41540.5	289
mg346	lon protease-like protein	117323	5	5	41346.7	290
FUN_007370-T1	MAP/microtubule affinity-regulating kinase [EC:2.7.11.1]	57097	1	1	41064.7	291
mg293	Collagen-like protein	62702	2	2	40195.3	292
mg367	putative SWIB domain-containing protein	25205	1	1	39581.2	293
mg661	putative ADP-ribosyl glycohydrolase	37120	1	1	38502.3	294
mg222	hypothetical protein	52598	2	2	37679.1	295
mg1072	hypothetical protein	18080	1	1	37466.3	296
mg142	uncharacterized acetyltransferase	24722	1	1	36676.9	298
mg253	hypothetical protein	18649	1	1	36265.8	299
mg450	probable capsid protein 2	71314	3	3	31416	302
mg965	hypothetical protein	13948	1	1	31004.1	303
mg336	hypothetical protein	90680	1	2	29636	305
mg939	hypothetical protein	18533	1	1	29504.2	306
mg566	hypothetical protein	42439	1	2	29399	307
mg772	hypothetical protein	49441	1	2	29056.3	308
mg415	putative bifunctional polynucleotide phosphatase/kinase	46879	1	1	28922.7	309
mg272	endonuclease VIII-like protein	32922	1	1	28532.5	310
mg308	RNA ligase 2	44732	1	1	27847.7	311
mg83	hypothetical protein	9893	1	1	27445.1	314
mg413	hypothetical protein	48138	2	2	26955.9	316
mg938	hypothetical protein	35929	1	1	26123.3	318
mg682	hypothetical protein	36619	1	1	24398.9	321
mg482	putative replication factor C large subunit	57680	2	2	22987.9	326
mg331	hypothetical protein	32921	1	1	21965.8	327
FUN_003194-T1	solute carrier family 25 (mitochondrial phosphate transporter), member 3	28869	1	1	21829.2	328
mg378	putative replication factor C small subunit	39713	1	1	21668.9	329
FUN_008722-T1	small nuclear ribonucleoprotein B and B'	28487	1	1	21502.8	330
mg362	putative glycosyltransferase	70625	2	2	21113.9	331
mg132	Methyltransferase type 11	29852	1	1	20654.8	332
mg267	putative ankyrin repeat protein	29415	1	1	20017.4	333
mg301	hypothetical protein	42436	1	1	19840	334
mg654	hypothetical protein	45814	1	1	18770.8	336
FUN_014562-T1	capping protein (actin filament) muscle Z-line, beta	30401	1	1	18453.8	338
FUN_009843-T1	small subunit ribosomal protein SAe|lipid intermediate transporter	31150	1	1	17485.4	339
FUN_006273-T1	sterol 24-C-methyltransferase [EC:2.1.1.41]	39023	1	1	17265	340
FUN_010306-T1	la-related protein 1	111613	1	1	16243.4	342
mg1045	hypothetical protein	26173	1	1	16133.7	343
mg607	uncharacterized endo/excinuclease amino terminal domain protein	20669	1	1	15668.1	344
mg589	Putative ankyrin repeat protein	83970	2	2	15258.6	346
mg812	hypothetical protein	28317	1	1	12773.1	349
FUN_006368-T1	L-gulonolactone oxidase [EC:1.1.3.8]|D-arabinono-1,4-lactone oxidase [EC:1.1.3.37]	56959	1	1	12460	350
mg668	hypothetical protein	39150	1	1	11624.4	351
FUN_008381-T1	peroxisome organization	64336	2	2	11418.7	352
FUN_002476-T1	ATP-binding cassette sub- D member 3	75957	1	1	10834.7	353
mg514	putative leucine-rich repeat protein	49059	1	1	10085.2	355
mg184	hypothetical protein	16695	1	1	9755.4	356
FUN_005526-T1	DEAD-box ATP-dependent RNA helicase	65429	2	2	9372.81	357
mg289	collagen-like protein 2	114554	1	1	7943.39	362
FUN_000212-T1	myosin VIIa|myosin XV|myosin VIIb	44607	1	1	7641.01	363
FUN_006184-T1	elongation factor 2	94352	1	1	7624.85	364
mg449	probable capsid protein 3	266849	2	2	6950.51	365
FUN_000344-T1	translation initiation factor 3 subunit B	78024	1	1	6634.56	366
FUN_005535-T1	delta-1-pyrroline-5-carboxylate synthetase [EC:2.7.2.11 1.2.1.41]	77085	1	1	6571.9	367
FUN_014348-T1	elongation of very long chain fatty acids protein 6 [EC:2.3.1.199]	34527	1	1	6139.51	369
mg192	putative BTB/POZ domain-containing protein	50830	1	1	4273.22	370
mg527	hypothetical protein	51690	1	1	3263.65	371
FUN_002642-T1	fatty acid elongase 3 [EC:2.3.1.199]	37762	1	1	not quantified
FUN_002999-T1	2-oxoglutarate dehydrogenase E1 component [EC:1.2.4.2]	115038	1	1	not quantified

## Sheet: M. vitis
accession	protein name	mol. weight (Da)	Virion				Fibrils
			peptides	spectral counts	iBAQ	Rank	peptides	spectral counts	iBAQ	Rank
mvi_646	hypothetical protein	34962	21	40	4.30311e+07	34	29	132	2.05035e+08	1
mvi_227	hypothetical protein	34965	19	89	1.19855e+08	16	28	171	1.68016e+08	2
mvi_86	putative lipoprotein	34851	11	25	6.71502e+07	25	15	72	1.4207e+08	3
mvi_504	thioredoxin domain-containing protein	37614	23	51	8.21723e+07	21	33	122	1.40863e+08	4
mvi_683	glucose-methanol-choline oxidoreductase	77549	60	108	2.13399e+07	49	82	391	1.22835e+08	5
mvi_602	putative alpha_beta hydrolase	37035	39	89	5.45768e+07	29	37	105	9.36412e+07	6
mvi_703	hypothetical protein	30165	10	22	1.96439e+08	8	7	17	7.5604e+07	7
mvi_258	hypothetical protein	19627	14	25	5.6648e+07	27	12	31	4.59803e+07	8
mvi_592	hypothetical protein	85247	52	93	2.32022e+07	44	60	183	4.40769e+07	9
mvi_460	hypothetical protein	52099	4	7	1.73044e+07	55	13	38	4.09677e+07	10
mvi_593	hypothetical protein	77865	44	75	2.01417e+07	50	46	129	3.88303e+07	11
mvi_186	hypothetical protein	30183	4	7	8.92297e+06	82	3	19	3.76262e+07	12
mvi_468	hypothetical protein	89466	29	49	1.18209e+07	69	30	86	2.90577e+07	13
mvi_223	hypothetical protein	22976	8	48	1.3195e+08	12	8	33	24185424	14
mvi_257	Cu/Zn superoxide dismutase	17524	5	9	4.20959e+06	113	5	13	2.31214e+07	15
mvi_812	endotype 6-aminohexanoat-oligomer hydrolase	36781	7	8	2.60122e+06	133	13	35	2.22584e+07	16
mvi_664	putative prolyl 4-hydroxylase	27858	12	17	1.23225e+07	65	17	42	2.02788e+07	17
mvi_288	hypothetical protein	44885	30	75	6.42305e+07	26	19	61	1.89288e+07	18
mvi_688	putative cupin RMLC-type domain protein	19235	8	11	7484224	88	8	17	1.81121e+07	19
mvi_656	uncharacterized N-acetyl transferase	46175	22	37	2.15679e+07	48	18	45	1.75131e+07	20
mvi_857	putative amine oxidase	56003	14	16	2.55563e+06	134	42	79	1.50975e+07	21
mvi_251	PAN domain	26092	9	13	1.34611e+07	59	12	21	1.46342e+07	22
mvi_363	putative ankyrin repeat protein	58634	30	50	3.95263e+07	36	20	42	1.42416e+07	23
mvi_244	hypothetical protein	20778	5	6	1.38078e+06	164	15	25	1.1316e+07	24
mvi_629	hypothetical protein	65550	13	22	1.31598e+07	61	18	32	1.03916e+07	25
mvi_732	hypothetical protein	43874	23	70	9.48538e+07	19	9	21	9.23399e+06	26
mvi_259	hypothetical protein	26689	22	97	4.3309e+08	3	14	23	9142816	27
mvi_235	putative serpin-like protein	45977	14	19	6783582	95	15	25	9100331	28
mvi_483	Ricin-type beta-trefoil domain	60199	22	28	6.39638e+06	96	23	41	8.79896e+06	29
mvi_535	hypothetical protein	32074	11	27	2.71689e+07	41	9	21	7.40559e+06	30
mvi_457	hypothetical protein	170708	55	85	11754816	70	34	66	6.85339e+06	31
mvi_405	hypothetical protein	45253	3	4	2.4317e+06	138	9	15	6.58738e+06	32
mvi_441	uncharacterized short-chain type dehydrogenase_ reductase	37226	9	13	3.17527e+06	127	12	31	6.46103e+06	33
mvi_472	ubiquitin-like protein	8468	3	3	2.60296e+06	132	6	11	5.56329e+06	34
mvi_624	thioredoxin-like protein	12160	5	5	1.93163e+06	143	6	12	5169576	35
mvi_587	hypothetical protein	9926	4	10	123192392	15	2	2	4587828	36
mvi_225	hypothetical protein	44154	25	89	75391136	23	8	16	4.48034e+06	37
mvi_362	hypothetical protein	25604	9	19	1.5953e+07	56	9	21	4407698	38
mvi_142	hypothetical protein	22987	2	2	628618	193	4	8	4.22443e+06	39
mvi_469	hypothetical protein	91356	44	66	1.11276e+07	72	29	50	4.1925e+06	40
mvi_334	putative WD repeat-containing protein	158423	21	38	2.557e+07	42	13	27	4.16327e+06	41
mvi_415	thioredoxin domain-containing protein	15771	5	12	23035552	45	6	11	3748813	42
mvi_677	hypothetical protein	9912	2	3	1.85389e+06	145	2	4	3.6851e+06	43
mvi_551	collagen-like protein	74336	11	14	2.29258e+06	141	11	19	3.4139e+06	44
mvi_350	putative zinc-type alcohol dehydrogenase-like protein	47439	20	33	1.40687e+07	58	13	23	3.36419e+06	45
mvi_825	putative GMC-type oxidoreductase	73049	13	13	989979	177	23	30	3.2229e+06	46
mvi_321	hypothetical protein	40746	15	28	3.01354e+07	38	8	12	3.10456e+06	47
mvi_83	phosphatidylethanolamine-binding protein-like protein	16362	5	5	1.66005e+06	155	5	10	3006596	48
mvi_366	putative pan domain-containing protein	25322	4	8	17738420	54	4	6	2.88183e+06	49
mvi_564	hypothetical protein	19073	6	10	1.22964e+07	66	8	11	2.71759e+06	50
mvi_521	putative regulator of chromosome condensation	107122	71	440	4.26195e+08	4	22	34	2.32227e+06	51
mvi_416	hypothetical protein	135849	112	408	2.21468e+08	7	38	64	2.23659e+06	52
FUN_014353-T1	Protein of unknown function (DUF3455)	21838	1	1	207167	233	3	6	2221372	53
mvi_542	hypothetical protein	40638	15	24	1.83655e+07	52	12	16	2.14928e+06	54
mvi_626	hypothetical protein	16144	6	23	2.94498e+08	6	2	2	2059965	55
mvi_473	hypothetical protein	28910	19	59	1.84004e+08	9	7	10	1655313	56
mvi_894	hypothetical protein	14624	4	5	2.86293e+06	130	4	9	1.5239e+06	57
mvi_320	hypothetical protein	27358	4	8	1.27173e+07	62	2	4	1.36977e+06	58
mvi_822	putative GMC-type oxidoreductase	60410					10	14	1.34765e+06	59
mvi_163	uncharacterized virion-associated membrane protein	39008	13	21	9.43921e+06	81	5	9	1.32494e+06	60
mvi_368	hypothetical protein	18796	14	17	2.24437e+07	47	10	10	1.25846e+06	61
mvi_126	hypothetical protein	24548	1	1	182550	239	2	3	1.20425e+06	62
mvi_730	hypothetical protein	23060	6	26	4.85348e+08	2	2	4	1.20242e+06	63
mvi_162	hypothetical protein	29984	3	4	256133	223	5	9	1.09878e+06	64
mvi_930	hypothetical protein	12814	6	13	2.42724e+07	43	5	6	989726	65
FUN_006566-T1	Actin-1	41676	2	2	399022	209	6	12	919397	66
mvi_658	hypothetical protein	39080	10	16	5.5742e+06	102	4	4	843223	67
mvi_727	hypothetical protein	21416	6	15	9.63834e+07	18	3	4	834465	68
FUN_008683-T1	signal-induced proliferation-associated 1 like protein 1	113412	1	2	200786	235	1	4	815816	69
mvi_561	hypothetical protein	26393	7	9	3768074	119	4	5	737980	70
FUN_003406-T1	Peptidyl-prolyl cis-trans isomerase	18087	2	2	205435	234	3	5	657069	71
FUN_011648-T1	hypothetical protein	33026					3	3	625000	72
mvi_476	putative FtsJ-like methyltransferase	40062	22	35	1.26892e+07	63	7	7	601581	73
FUN_005554-T1	histone H4	12062	1	1	156737	243	3	3	580491	74
FUN_003628-T1	cofilin|destrin (actin-depolymerizing factor)	15554	1	1	63602	265	5	5	556842	75
FUN_005294-T1	Ubiquitin-60S ribosomal protein L40	16631	4	4	891907	179	3	5	508223	76
mvi_603	putative 5'-3' exonuclease 20	92943	37	58	7.2485e+06	92	16	19	481623	77
mvi_628	hypothetical protein	33388	7	8	1.88839e+06	144	6	7	472428	78
FUN_003211-T1	WNT inhibitory factor 1	41515					2	3	435989	79
mvi_705	collagen-like protein	82531	4	4	790115	183	5	6	413057	80
mvi_749	putative amine oxidase	53811					6	7	381481	81
mvi_268	putative glutaredoxin	12330	6	9	4.65758e+06	107	4	4	372087	82
mvi_443	hypothetical protein	48416	11	16	2.49359e+06	137	7	8	362929	83
FUN_003982-T1	14-3-3 protein epsilon	29155					4	5	361989	84
mvi_695	hypothetical protein	36311	3	3	159121	242	5	5	344876	85
mvi_728	hypothetical protein	29056	8	22	110903936	17	2	3	337987	86
mvi_525	putative poly(A) polymerase catalytic subunit	62577	29	44	1.09533e+07	74	9	9	317606	87
mvi_597	hypothetical protein	29112	2	3	3.12761e+06	128	1	1	311676	88
FUN_003903-T1	alpha-amylase [EC:3.2.1.1]	53285					6	6	295758	89
mvi_397	Topoisomerase II associated domain	25607	11	29	44855552	32	3	4	284800	90
FUN_003504-T1	hypothetical protein	20082	8	9	2.11346e+06	142	2	3	244272	91
mvi_190	hypothetical protein	23901					5	7	240240	92
FUN_000915-T1	Profilin-1A	13084					2	3	231024	93
mvi_433	capsid protein 1	67333	69	614	6.53467e+08	1	8	9	226441	94
mvi_685	hypothetical protein	25379	14	46	1.34138e+08	11	4	4	222837	95
mvi_711	hypothetical protein	36670	6	7	1.13995e+06	173	4	6	216895	96
FUN_010270-T1	translation initiation factor 1A	19862					2	2	214599	97
FUN_006350-T1	beta-glucosidase [EC:3.2.1.21]|xylan 1,4-beta-xylosidase [EC:3.2.1.37]	16858					1	1	205703	98
mvi_614	putative ATP-dependent RNA helicase	79916	39	55	9.56428e+06	80	13	14	199020	99
mvi_66	hypothetical protein	48666	15	16	3.41852e+06	123	10	12	164465	100
mvi_450	putative core protein	72663	86	309	3.41686e+08	5	5	5	153924	101
FUN_012283-T1	ketol-acid reductoisomerase [EC:1.1.1.86]|calmodulin|actinin-like protein	27970	2	2	482867	200	2	2	147538	102
mvi_241	p13-like protein	33255	10	13	4.09877e+06	115	4	5	144639	103
FUN_012510-T1	PHD finger-like domain-containing protein 5A	12443					1	1	142558	104
FUN_002349-T1	C2 and GRAM domain-containing protein	56521	1	1	30514	276	3	4	140841	105
mvi_392	hypothetical protein	28837	12	21	1.06367e+07	76	3	3	139670	106
FUN_011500-T1	histone H2B	17322					1	2	138840	107
FUN_012775-T1	C2 domain	71312					4	4	135480	108
FUN_006604-T1	hypothetical protein	38099					1	1	134954	109
FUN_015573-T1	hypothetical protein	14443	4	5	1.19322e+06	169	1	1	131122	110
mvi_607	hypothetical protein	59913	31	42	6042488	99	6	6	129468	111
mvi_226	hypothetical protein	29223	8	8	1.69989e+06	153	4	5	124875	112
FUN_008302-T1	elongation factor 1-alpha	49226	1	1	36503.7	273	2	2	119042	113
mvi_262	vWA domain	61989					4	5	110055	114
mvi_662	hypothetical protein	18570	7	14	28292786	39	2	3	108485	115
mvi_563	putative protein phosphatase 2c	33256	7	10	4.67007e+06	106	1	1	101042	116
AccaoMp13	similar to NuoG of E. coli%2C Swiss-Prot Accession Number P33602	8246	1	1	3.70936e+06	121	1	1	96064.5	117
FUN_002728-T1	beta-agarase [EC:3.2.1.81]|polysaccharide biosynthesis protein PslG	80015					4	4	92549.6	118
FUN_005909-T1	C2 domain	38138					3	3	92529.6	119
mvi_367	putative PAN domain-containing protein	21854	11	20	44346952	33	1	1	73627.3	120
mvi_470	hypothetical protein	116398	47	67	7.31971e+06	91	8	10	72251.7	121
FUN_000490-T1	function. Source PGD	11711					1	1	71327.2	122
mvi_403	hypothetical protein	139874	29	33	1.1603e+06	172	6	6	68405.9	123
FUN_010411-T1	peroxiredoxin 2/4 [EC:1.11.1.24]	47987					2	2	67947.7	124
FUN_007478-T1	hypothetical protein	95467					2	2	67301.9	125
mvi_753	EGF-like domain-containing protein	56935					2	2	65636.9	126
FUN_004180-T1	hypothetical protein	25292					1	1	57720.1	127
mvi_503	uncharacterized glycosyl transferase	128238	8	9	406027	208	5	6	54845.4	128
mvi_550	hypothetical protein	26340	3	4	190256	237	2	2	51303.1	129
FUN_014476-T1	oligosaccharyltransferase complex subunit gamma	14056					1	1	49690.8	130
mvi_253	putative chemotaxis protein CheD	29406	6	6	2.5506e+06	135	1	1	47065.7	131
mvi_484	putative DNA-directed RNA polymerase subunit	22155	7	9	3.34109e+06	125	1	1	44567.8	132
FUN_010658-T1	neutral ceramidase [EC:3.5.1.23]	77568					3	3	36314.2	133
mvi_612	putative ATP-dependent RNA helicase	51695	10	14	1.45665e+06	160	2	2	35922.9	134
FUN_013969-T1	Guanine nucleotide-binding protein subunit beta-2-like 1	35215					1	1	31142.7	135
FUN_012949-T1	hexosaminidase [EC:3.2.1.52]	59321					2	2	28945.5	136
mvi_891	hypothetical protein	22981					1	1	28619.8	137
mvi_399	hypothetical protein	21523	10	23	6.96324e+07	24	1	1	25829.5	138
mvi_409	hypothetical protein	25647	2	2	650086	190	1	1	24289.1	139
FUN_003820-T1	hypothetical protein	46026					1	1	24200.6	140
mvi_731	hypothetical protein	42142	8	12	4652162	108	1	1	23901.7	141
FUN_009833-T1	magnesium transporter	64258					1	1	23649.2	142
FUN_001589-T1	cortactin|Xaa-Pro dipeptidase [EC:3.4.13.9]	61655					1	1	21390.6	143
FUN_000357-T1	hypothetical protein	44186					1	1	19706.9	144
mvi_752	hypothetical protein	59760	20	27	3.76561e+06	120	2	2	17828.6	145
FUN_006046-T1	hypothetical protein	80555					1	1	16279.6	146
FUN_006596-T1	hypothetical protein	21993					1	1	15807.5	147
FUN_011419-T1	hypothetical protein	26650					1	1	15754.4	148
mvi_574	putative ubiquitin carboxyl-terminal hydrolase	47820	4	4	265803	221	1	1	15517.4	149
mvi_145	Glycosyl hydrolase domain	42321					2	2	15311.7	150
FUN_010996-T1	Alpha beta-hydrolase	135523	1	1	3711.46	290	2	2	14601.4	151
mvi_495	putative ATP-dependent RNA helicase	204196	25	25	476217	202	4	4	14427.9	152
mvi_741	hypothetical protein	27046	16	44	8.43904e+07	20	1	1	13938.7	153
mvi_785	collagen-like protein	43449	4	6	4486480	110	1	1	13272.8	154
mvi_358	hypothetical protein	21323	10	15	2.25483e+07	46	1	1	12964.1	155
FUN_013724-T1	cysteine desulfurase	49383					1	1	12929.9	156
FUN_011126-T1	translation elongation factor EF-1 alpha	49564					2	2	12718.2	157
FUN_012928-T1	dynamin 1-like protein [EC:3.6.5.5]	66066					2	2	12624.4	158
FUN_001864-T1	heat shock 70kDa protein 1/2/6/8	147446					2	2	12566.9	159
FUN_000616-T1	Serine/threonine-protein phosphatase PP1-alpha catalytic subunit	34476	6	6	800938	182	1	1	12031.1	160
FUN_002929-T1	adenylate cyclase [EC:4.6.1.1]|kinesin family member 2/24	115344					1	1	11929.7	161
mvi_265	collagen-like protein 7	225948	9	15	614467	194	2	3	11385.2	162
FUN_007248-T1	molecular chaperone HtpG|TNF receptor-associated protein 1	82160					1	1	10085.2	163
mvi_461	putative phosphoesterase	40721	17	22	4.29797e+06	112	1	1	9982.17	164
mvi_204	putative serine_threonine protein kinase	81985	11	11	736480	185	1	1	9793.43	165
FUN_007730-T1	hypothetical protein	43332					1	1	9765.24	166
mvi_506	hypothetical protein	21637	12	15	5.95637e+06	100	1	1	9702.37	167
AccaoMp18	atpA	57612					1	1	9433.37	168
FUN_001725-T1	polyamine oxidase [EC:1.5.3.14 1.5.3.16 1.5.3.-]	53812					2	2	7935.59	169
mvi_680	putative lipocalin	18156	7	11	1.11063e+07	73	1	1	7465.48	170
mvi_477	putative mRNA capping enzyme	135676	71	87	1.02745e+07	78	3	3	7441	171
mvi_344	DNA-directed RNA polymerase subunit 1	169060	76	114	1.05131e+07	77	4	4	6767.97	172
FUN_001644-T1	piezo-type mechanosensitive ion channel component 1/2	294578					1	2	6544.14	173
FUN_011325-T1	tubulin alpha	50809					1	1	6316.07	174
FUN_009022-T1	hypothetical protein	55339					1	1	5193.06	175
FUN_013067-T1	lysosomal alpha-mannosidase [EC:3.2.1.24]	114078					1	1	4227.35	176
mvi_290	hypothetical protein	87176	14	15	852302	180	1	1	4161.97	177
mvi_381	hypothetical protein	200216	100	149	1.25982e+07	64	3	3	3735.72	178
mvi_568	putative serine/threonine-protein kinase	47921	23	31	6.84907e+06	94	1	1	3254.36	179
FUN_005580-T1	adenylate kinase [EC:2.7.4.3]	24658					1	1	3180	180
FUN_014756-T1	COMPASS component SWD3	34926					1	1	3036.88	181
FUN_014819-T1	Prp8 binding protein	38484					1	1	2579.59	182
FUN_002033-T1	tubulin alpha	50265					1	1	2449.14	183
mvi_566	DNA ligase	72980	17	20	1821816	147	1	1	2291.79	184
FUN_012077-T1	3-oxoacyl-[acyl-carrier-protein] synthase II [EC:2.3.1.179]|Rab GDP dissociation inhibitor	44779					1	1	1629.67	185
FUN_005660-T1	alpha-glucosidase [EC:3.2.1.20]	101728					1	1	1350.14	186
mvi_573	kinesin-like protein	336002	78	93	1.39542e+06	162	1	1	501.949	187
mvi_620	hypothetical protein	29607	3	3	947244	178	1	1	not quantified
FUN_003723-T1	hypothetical protein	265056					1	1	not quantified
mvi_152	putative chaperon protein DnaJ	8164					1	1	not quantified
mvi_716	hypothetical protein	6375	2	5	145331424	10
mvi_346	hypothetical protein	8770	2	3	128585272	13
mvi_520	hypothetical protein	12941	3	10	126595048	14
mvi_376	Hypothetical protein	11240	1	4	82080016	22
mvi_729	hypothetical protein	20861	10	23	54818328	28
mvi_657	hypothetical protein	16338	6	16	48180368	30
mvi_632	hypothetical protein	22154	9	24	4.61195e+07	31
mvi_596	cyanovirin-N domain protein	18599	3	6	42983552	35
mvi_238	hypothetical protein	35325	4	8	3.90024e+07	37
mvi_519	hypothetical protein	57243	24	55	2.7267e+07	40
mvi_364	hypothetical protein	10408	3	4	19811636	51
mvi_621	hypothetical protein	20159	9	12	17920112	53
mvi_305	DNA-directed RNA polymerase subunit 5	23622	17	25	1.52673e+07	57
mvi_312	intein-containing DNA-directed RNA polymerase subunit 2	94550	49	83	1.3458e+07	60
mvi_516	putative transcription termination factor	92379	45	81	12233344	67
mvi_239	hypothetical protein	49399	24	32	1.2043e+07	68
mvi_543	uncharacterized myristoylated membrane protein	39829	5	7	11586063	71
FUN_013102-T1	alpha-1,4-fucosyltransferase [EC:2.4.1.65]	55608	1	2	1.06753e+07	75
mvi_493	putative FAD-linked sulfhydryloxidase	17119	7	10	9.93218e+06	79
mvi_130	hypothetical protein	12273	7	9	8906576	83
mvi_540	putative early transcription factor large subunit	248412	86	114	8.3907e+06	84
mvi_549	putative DNA polymerase family X protein	40825	24	27	8.11954e+06	85
mvi_544	hypothetical protein	30529	6	10	7.93808e+06	86
mvi_281	putative DNA-dependent RNA polymerase subunit rpb9	22573	12	17	7.68987e+06	87
mvi_282	DNA-directed RNA polymerase subunit 6	38653	11	17	7.3954e+06	89
mvi_383	putative DNA directed RNA polymerase subunit	42046	19	23	7.35309e+06	90
mvi_425	hypothetical protein	17293	5	8	7.21887e+06	93
mvi_446	hypothetical protein	25717	9	10	6.34298e+06	97
mvi_482	putative NTPase	134121	50	70	6.17708e+06	98
mvi_254	putative bifunctional metalloprotease/ubiquitin-protein ligase	95136	25	39	5.94463e+06	101
mvi_369	putative ankyrin repeat protein	219635	78	115	5.03164e+06	103
mvi_508	putative DNA-directed RNA polymerase II subunit n	8610	3	5	4.88045e+06	104
mvi_459	putative serine_threonine protein kinase	51477	19	22	4.68914e+06	105
mvi_684	hypothetical protein	30255	6	6	4.52303e+06	109
mvi_560	hypothetical protein	18119	5	8	4398268	111
mvi_809	DNA topoisomerase 1b	63584	22	27	4.12648e+06	114
FUN_007199-T1	type II pantothenate kinase [EC:2.7.1.33]	71712	1	1	4.00465e+06	116
mvi_715	putative lectin	20693	3	4	3929726	117
mvi_619	hypothetical protein	44057	22	24	3.78503e+06	118
mvi_639	putative ATP-dependent RNA helicase	66595	24	30	3.60392e+06	122
FUN_013396-T1	voltage-dependent anion channel protein 2	33586	11	13	3.3566e+06	124
mvi_1026	hypothetical protein	20989	4	5	3.23415e+06	126
mvi_586	hypothetical protein	19379	3	4	3.11258e+06	129
mvi_114	hypothetical protein	25386	7	7	2.86047e+06	131
mvi_538	hypothetical protein	8899	2	5	2.50914e+06	136
mvi_487	glycosyltransferase	29063	10	10	2.43124e+06	139
mvi_678	structural ppiase-like protein	28107	7	8	2.31019e+06	140
mvi_505	hypothetical protein	29484	4	5	1.83476e+06	146
mvi_572	putative endonuclease 4	33731	7	9	1.81187e+06	148
mvi_306	hypothetical protein	17624	4	4	1.78616e+06	149
mvi_489	hypothetical protein	29232	6	6	1.74492e+06	150
mvi_348	hypothetical protein	23285	3	4	1.71697e+06	151
mvi_512	putative thiol protease	35104	5	7	1.70867e+06	152
mvi_462	hypothetical protein	63669	12	16	1.69333e+06	154
mvi_222	putative UV-damage endonuclease	38379	13	14	1.64533e+06	156
mvi_515	hypothetical protein	35077	5	5	1.53717e+06	157
mvi_12	hypothetical protein	20213	7	8	1.53458e+06	158
mvi_713	hypothetical protein	15530	1	1	1.4815e+06	159
mvi_16	hypothetical protein	28371	5	6	1.41801e+06	161
mvi_414	putative ADP-ribosylglyco hydrolase	57231	12	15	1.39323e+06	163
mvi_733	putative deoxyribodipyrimidine photolyase-related protein	61384	8	8	1.31537e+06	165
mvi_613	hypothetical protein	32156	8	8	1248358	166
mvi_261	hypothetical protein	19973	4	5	1.24445e+06	167
FUN_006079-T1	hypothetical protein	39519	2	2	1.19762e+06	168
mvi_754	hypothetical protein	49635	10	10	1.17782e+06	170
mvi_682	hypothetical protein	28894	6	6	1.17031e+06	171
mvi_559	hypothetical protein	17579	3	3	1.12994e+06	174
mvi_570	putative ribonuclease H protein	27687	5	5	1.0927e+06	175
FUN_013762-T1	V-type proton ATPase 16 kDa proteolipid subunit	16580	1	1	1.01292e+06	176
mvi_353	hypothetical protein	11400	1	1	825335	181
mvi_537	hypothetical protein	20066	2	2	762687	184
mvi_541	putative metallopeptidase WLM domain protein	23230	4	4	700964	186
mvi_702	putative tyrosine-protein phosphatase	24372	4	4	672602	187
mvi_89	hypothetical protein	21178	3	3	670482	188
mvi_490	putative ankyrin repeat protein	89287	12	14	657260	189
FUN_000879-T1	ribonucleases P/MRP protein subunit RPP25 [EC:3.1.26.5]	38123	1	1	642754	191
mvi_669	putative FAD-linked sulfhydryl oxidase	32839	6	7	634933	192
mvi_474	putative endonuclease of the xpg family	50084	7	7	607007	195
mvi_284	hypothetical protein	46320	4	4	568036	196
mvi_650	putative helicase	143586	23	25	546900	197
mvi_737	hypothetical protein	16647	2	2	511764	198
mvi_726	hypothetical protein	49443	3	3	505146	199
mvi_451	hypothetical protein	19224	3	4	482014	201
mvi_248	putative ankyrin repeat protein	29954	3	3	447977	203
mvi_779	hypothetical protein	12723	2	2	443433	204
mvi_207	hypothetical protein	13807	1	1	431421	205
mvi_384	putative bifunctional polynucleotide phosphatase kinase	46538	5	5	414980	206
FUN_012613-T1	serine protease [EC:3.4.21.-]|aqualysin 1 [EC:3.4.21.111]	42550	3	3	407536	207
mvi_271	hypothetical protein	14138	2	2	356574	210
mvi_385	hypothetical protein	20976	1	1	354467	211
mvi_488	putative glycosyltransferase	29365	3	3	348761	212
mvi_447	hypothetical protein	41548	4	4	343934	213
FUN_002552-T1	serine/threonine-protein phosphatase 6 regulatory subunit 3, variant 2	71083	1	1	327940	214
mvi_341	hypothetical protein	45182	2	2	319629	215
mvi_6	hypothetical protein	22916	2	2	308388	216
mvi_322	dual specificity phosphatase	18253	2	2	306530	217
mvi_486	putative N-acetylglucosaminyl phosphatidyl inositol deacetylase	25840	2	3	303160	218
mvi_501	hypothetical protein	36653	3	3	294984	219
FUN_004518-T1	Transglycosylase SLT domain	17403	1	1	267900	220
FUN_007543-T1	ATPase activity	167038	1	3	258510	222
mvi_444	hypothetical protein	12019	1	1	249537	224
mvi_121	methyltransferase type 11	24139	3	3	239575	225
mvi_164	hypothetical protein	26675	4	4	234376	226
mvi_10	hypothetical protein	30906	2	2	234223	227
mvi_221	hypothetical protein	20780	1	1	231764	228
mvi_380	hypothetical protein	29369	2	2	221770	229
FUN_007935-T1	RAD51-like protein 2	39813	1	1	219413	230
mvi_340	hypothetical protein	34979	3	3	214021	231
mvi_287	putative rab-related GTPase	22342	2	2	213537	232
mvi_269	collagen-like protein	129432	4	4	196308	236
mvi_981	hypothetical protein	17909	1	1	188987	238
FUN_012794-T1	small nuclear ribonucleoprotein Sm D3	14673	1	1	179215	240
FUN_010700-T1	UDP-glucose 4-epimerase [EC:5.1.3.2]	49857	1	1	167690	241
FUN_008773-T1	Four repeated domains in the Fasciclin I family of proteins, present in many other contexts.	78472	1	1	155490	244
mvi_502	putative EXOV-like protein	31441	2	3	149128	245
mvi_830	hypothetical protein	18753	2	2	148838	246
mvi_534	hypothetical protein	38377	2	2	146299	247
mvi_510	hypothetical protein	53908	2	2	143136	248
mvi_275	hypothetical protein	22625	1	1	140092	249
mvi_554	putative formamidopyrimidine-DNA glycosylase	33047	2	2	116647	250
mvi_529	hypothetical protein	43288	1	1	113404	251
mvi_439	putative ankyrin repeat protein	22798	1	1	111596	252
FUN_000574-T1	ribosomal 40S subunit protein S13	16941	1	1	110673	253
FUN_008722-T1	small nuclear ribonucleoprotein B and B'	28487	1	1	108850	254
mvi_576	hypothetical protein	23401	1	1	98532.9	255
mvi_571	hypothetical protein	36455	1	1	95007.8	256
FUN_007605-T1	Guanine nucleotide exchange factor for Ras-like GTPases N-terminal motif	108587	1	1	92519.2	257
mvi_417	putative capsid protein 4	59036	4	4	87807.2	258
mvi_690	putative ankyrin repeat protein	24896	1	1	86293.9	259
FUN_002825-T1	hypothetical protein	154061	3	3	83180.3	260
mvi_829	hypothetical protein	29392	1	1	81154.1	261
mvi_666	putative peptidase S9	34210	2	2	73131.1	262
mvi_14	hypothetical protein	26843	1	1	70401.9	263
FUN_014505-T1	40S ribosomal protein S15a-1, variant 2	14776	1	1	64049.3	264
mvi_393	hypothetical protein	22810	1	1	61328.1	266
mvi_23	macrocin O-methyl transferase	33806	1	1	60292.6	267
mvi_303	putative zinc protease	50739	1	1	59933	268
mvi_909	hypothetical protein	33728	1	1	49354.9	269
FUN_013313-T1	mitogen-activated protein kinase kinase kinase 7 [EC:2.7.11.25]	120151	1	1	45395.5	270
mvi_432	hypothetical protein	53358	1	1	42504.6	271
mvi_827	hypothetical protein	8255	1	1	38283.8	272
mvi_276	hypothetical protein	42470	1	1	35855.2	274
FUN_012106-T1	Elongation factor 2	93342	3	3	34522.2	275
FUN_005403-T1	hypothetical protein	22598	1	1	28335.3	277
FUN_009551-T1	chromodomain-helicase-DNA-binding protein 1 [EC:3.6.4.12]|chromodomain-helicase-DNA-binding protein 7 [EC:3.6.4.12]	216358	1	1	26583.4	278
FUN_005691-T1	30S ribosome assembly GTPase	82098	1	1	26077.9	279
FUN_009554-T1	neuroblastoma-amplified sequence	251538	1	1	25561.1	280
mvi_2	Hypothetical protein	15104	1	1	18459.7	281
mvi_208	EEP domain	50969	1	1	15034.9	282
FUN_012866-T1	[protein]-arginine 3-hydroxylase / protease [EC:1.14.11.73 3.4.-.-]	110622	1	1	13921.9	283
FUN_002074-T1	coatomer subunit alpha	136104	1	1	12846.4	284
FUN_004399-T1	serine-protein kinase ATM [EC:2.7.11.1]	389191	1	1	10437	285
mvi_413	putative J domain-containing protein	42942	1	1	9694.05	286
mvi_418	putative capsid protein 3	265706	2	2	7205.06	287
FUN_007490-T1	E3 ubiquitin-protein ligase UBR3 [EC:2.3.2.27]	243048	1	1	6853.91	288
FUN_009463-T1	DNA polymerase delta subunit 2	55585	1	1	5447.01	289
mvi_638	hypothetical protein	37374	2	2	not quantified
FUN_002998-T1	alanyl-tRNA synthetase [EC:6.1.1.7]|valyl-tRNA synthetase [EC:6.1.1.9]|elongation factor 1-gamma|eukaryotic translation elongation factor 1 epsilon-1	46387	1	1	not quantified
mvi_286	hypothetical protein	20036	1	1	not quantified

## Sheet: M. australiensis
accession	protein name	mol. weight (Da)	Virion				Fibrils
			peptides	spectral counts	iBAQ	Rank	peptides	spectral counts	iBAQ	Rank
ma195	hypothetical protein	37304	14	202	2.90692e+08	7	27	310	5.18955e+08	1
ma819	lipoprotein	31005	16	101	2.98269e+08	6	17	161	3.80046e+08	2
ma609	hypothetical protein	35789	21	58	1.3867e+08	13	38	184	3.2456e+08	3
ma656	hypothetical protein	30437	9	27	1.26772e+08	15	13	75	3.15521e+08	4
ma227	hypothetical protein	26090	21	163	483112960	3	26	165	294512640	5
ma642	hypothetical protein	24678	15	37	1.87893e+08	11	22	58	1.44341e+08	6
ma211	hypothetical protein	19497	7	17	3.36862e+07	47	13	35	1.01556e+08	7
ma286	hypothetical protein	40407	16	47	7.58659e+07	21	20	88	9.6924e+07	8
ma357	hypothetical protein	30073	13	39	3.72876e+07	43	16	69	8.63477e+07	9
ma187	hypothetical protein	47557	5	38	3.85466e+07	41	11	55	8.48468e+07	10
ma316	Zn-dependent alcohol dehydrogenase	44187	30	67	6.3776e+07	24	36	140	8.27159e+07	11
ma643	mannose-6P isomerase	18340	10	30	54129312	33	16	68	81360704	12
ma469	thioredoxin domain-containing protein	36762	20	62	8.17088e+07	18	23	77	7.48616e+07	13
ma191	hypothetical protein	22763	5	53	1.89546e+08	10	6	44	7.18268e+07	14
ma326	hypothetical protein	25601	11	26	2.14804e+07	58	18	75	51101696	15
ma419	low complexity protein	67237	5	10	6.14218e+06	112	10	30	5.06612e+07	16
ma327	hypothetical protein	63195	11	28	39544372	40	18	65	49433856	17
ma254	hypothetical protein	45271	18	37	1.363e+07	82	22	93	4.61888e+07	18
ma359	hypothetical protein	21810	9	15	56445232	30	10	19	44226740	19
ma124	collagen repeat protein	89339	11	27	5.41898e+07	32	12	46	4.3291e+07	20
ma525	hypothetical protein	17957	4	9	7386760	105	12	32	3.81314e+07	21
ma129	hypothetical protein	23829	5	7	10523634	94	9	26	35440276	22
ma504	hypothetical protein	39437	9	20	26457520	53	12	32	2.54006e+07	23
ma640	glucose-methanol-choline oxidoreductase	76955	47	88	1.7959e+07	67	57	147	2.48137e+07	24
ma374	hypothetical protein	139074	97	457	2.16106e+08	9	49	230	2.31111e+07	25
ma588	thioredoxin	12236	3	3	5409250	119	5	10	2.26221e+07	26
ma618	hypothetical protein	45226	13	25	1.05416e+07	93	16	63	2.03903e+07	27
ma144	amine oxidoreductase	54446	21	31	6.49477e+06	109	22	76	1.64436e+07	28
ma226	hypothetical protein	19571	14	32	6.10798e+07	26	13	32	1.49798e+07	29
ma331	Zn-finger domain-containing protein	18415	9	19	1.53486e+07	75	12	25	14597512	30
ma812	putative phosphatidylethanolamine-binding protein	16130	7	12	5.4067e+06	120	13	35	1.42494e+07	31
ma373	thioredoxin domain-containing protein	20896	4	14	1.41893e+07	80	7	25	1.34465e+07	32
ma589	hypothetical protein	18163	5	16	5.66079e+07	29	4	9	1.34049e+07	33
ma772	endotype 6-aminohexanoat-oligomer hydrolase	36909	12	12	6.46318e+06	110	16	29	1.25269e+07	34
ma202	serine proteinase inhibitor	46325	17	25	7.33125e+06	106	23	51	1.1639e+07	35
ma687	hypothetical protein	44333	24	83	1.76665e+08	12	10	25	1.1117e+07	36
ma707	putative amineoxidase	53962	9	12	2654540	150	10	28	11011550	37
ma205	hypothetical protein	38258	10	40	1.00011e+08	16	3	13	10059076	38
ma330	PAN domain-containing protein	23719	7	14	4.66342e+07	37	5	7	9.96227e+06	39
ma434	ubiquitin	8713	3	4	5.84498e+06	117	4	12	8.30163e+06	40
ma783_2	GMC oxidoreductase	59965	9	14	4.50325e+06	128	12	43	8.16153e+06	41
ma592	hypothetical protein	57569	16	34	2.94471e+07	51	14	28	8.13598e+06	42
ma568	putative triacylglycerol lipase	36732	33	79	6.32653e+07	25	18	41	7.92799e+06	43
ma435	hypothetical protein	29363	16	78	2.3739e+08	8	11	26	7.20671e+06	44
ma782	putative GMC-type oxidoreductase	72892	28	36	1.07851e+07	91	29	50	6.52963e+06	45
ma73	hypothetical protein	7895	6	10	54521672	31	1	2	6376836	46
ma497	hypothetical protein	32047	12	29	34129196	46	12	26	5981631	47
ma557	hypothetical protein	18805	5	7	26830016	52	5	6	5.8873e+06	48
ma558	hypothetical protein	10543	2	5	45098068	38	2	2	5635107	49
ma485	hypothetical protein	107069	70	937	5.47815e+08	2	26	46	5.50769e+06	50
ma193	hypothetical protein	44514	22	115	83886272	17	9	28	4786661	51
ma219	hypothetical protein	26305	8	11	7.13252e+06	108	8	13	4.67121e+06	52
ma521	hypothetical protein	28984	6	7	8.63202e+06	101	6	11	4545402	53
ma322	hypothetical protein	21347	14	24	3.04856e+07	48	5	11	4190400	54
ma625	prolyl 4-hydroxylase	27746	11	20	2.12963e+07	59	8	13	3.72519e+06	55
ma235	putative glutaredoxin	11784	5	9	3.36255e+06	139	5	11	3.51016e+06	56
ma364	hypothetical protein	46280	6	9	5.76695e+06	118	11	15	3.09364e+06	57
ma682	hypothetical protein	28015	7	28	72104504	22	4	8	2729419	58
ma225	Cu-Zn superoxide dismutase	17688	4	9	1.13202e+07	90	4	8	2.62702e+06	59
ma683	hypothetical protein	29693	11	25	6.8331e+07	23	5	6	2273427	60
ma474	hypothetical protein	55220	5	8	4.90238e+06	124	5	7	2.14655e+06	61
ma560	hypothetical protein	76973	45	114	5.01452e+07	35	19	23	1.95841e+06	62
ma300	beta-propeller repeat protein	142025	22	50	2.61478e+07	54	16	26	1.92669e+06	63
FUN_005294-T1	Ubiquitin-60S ribosomal protein L40	16631	1	1	not quantified		4	11	1829165	64
ma274	Nop14-like family domain protein	80768	1	1	113255	255	3	9	1.54728e+06	65
ma695	hypothetical protein	28573	11	28	76994248	20	5	6	1.44099e+06	66
ma421	phosphoesterase	41170	27	45	1.35666e+07	84	14	20	1.42918e+06	67
ma623	hypothetical protein	19275	8	24	5.87275e+07	28	4	6	1.36948e+06	68
ma416	hypothetical protein	167786	66	115	2.57002e+07	55	17	22	1.26626e+06	69
ma445	ricin-type beta-trefoil domain protein	61511	19	24	13252688	85	9	11	1.26615e+06	70
ma285	hypothetical protein	30661	4	4	1680126	163	3	4	1.1434e+06	71
ma362	hypothetical protein	139062	24	29	2.74806e+06	147	24	32	1.10933e+06	72
ma352	hypothetical protein	28036	6	10	3.88135e+06	133	5	6	1.05146e+06	73
ma505	putative myristoylated membrane protein	36841	6	8	9.79559e+06	96	2	2	896866	74
ma506	hypothetical protein	30353	5	10	9.14909e+06	97	4	5	882764	75
ma169	hypothetical protein	12272	4	6	16927862	69	2	4	879172	76
ma222	zinc-dependent metalloprotease domain-containing protein	92168	26	40	1.39351e+07	81	10	12	876497	77
ma410	hypothetical protein	19509	8	10	6.2347e+06	111	6	11	829519	78
ma409	poxvirus P4B major core protein	72541	85	452	4.68287e+08	4	15	21	797462	79
ma247	D5 family helicase-primase	22281	4	5	4.70102e+06	126	3	3	750017	80
FUN_005686-T1	WD domain, G-beta repeat	147214					1	2	672909	81
FUN_011648-T1	hypothetical protein	33026					2	2	609482	82
FUN_013470-T1	hypothetical protein	25562					3	3	576322	83
ma710	histidine phosphatase domain protein	59835	25	40	1.16772e+07	89	10	12	547799	84
ma389	capsid protein 1	67349	76	1096	7.96854e+08	1	12	16	504844	85
ma392	hypothetical protein	46045	23	38	1.64462e+07	71	9	9	460277	86
FUN_010997-T1	monoamine oxidase [EC:1.4.3.4]	78205	8	8	1.24218e+06	179	11	12	429772	87
ma591	hypothetical protein	33283	11	13	4.4196e+06	129	4	5	425953	88
ma802	hypothetical protein	39675	16	27	18067776	65	8	8	419824	89
ma236	collagen repeat protein	337413	7	10	440968	211	9	13	394160	90
FUN_011495-T1	exodeoxyribonuclease VII large subunit [EC:3.1.11.6]|superoxide dismutase, Fe-Mn family [EC:1.15.1.1]	25037	1	1	87067.9	260	2	2	389724	91
ma569	putative 5'-3'exonuclease20	93166	33	45	3.99601e+06	131	14	19	363105	92
ma630	thiol oxidoreductase E10R	31070	9	12	4.56322e+06	127	7	7	347583	93
ma189	hypothetical protein	23521	6	13	4.76801e+06	125	2	6	316859	94
ma270	hypothetical protein	17327	1	1	177162	238	2	2	285623	95
ma561	hypothetical protein	77022	53	105	4.89541e+07	36	11	13	269130	96
FUN_010411-T1	peroxiredoxin 2/4 [EC:1.11.1.24]	47987	2	2	160636	241	4	4	255653	97
ma181	serine/threonine protein kinase	79121	17	27	3.75201e+06	134	8	9	251574	98
FUN_011161-T1	cytochrome c oxidase subunit 5b	17896					1	1	226968	99
FUN_008773-T1	Four repeated domains in the Fasciclin I family of proteins, present in many other contexts.	78472	2	4	310238	219	4	7	223876	100
ma369	hypothetical protein	14202	1	1	52467.6	272	1	1	200558	101
ma232	collagen-like protein	82298	2	3	162602	240	3	4	189417	102
ma233	collagen-like protein	97814	3	4	156829	243	3	5	186744	103
ma405	hypothetical protein	15496					1	1	183293	104
ma342	hypothetical protein	30278	5	7	1.70268e+06	161	4	4	167675	105
ma743	hypothetical protein	24287	1	1	721286	196	1	1	147060	106
FUN_007061-T1	DnaJ domain-containing protein	40058					1	1	145512	107
FUN_009035-T1	putative enoyl-CoA hydratase, mitochondrial	32190					4	4	124696	108
FUN_005269-T1	spore coat protein A, manganese oxidase [EC:1.16.3.3]|o-aminophenol oxidase [EC:1.10.3.4]	66655					3	4	117238	109
ma638	putative lipocalin R877 precursor	17631	7	14	1.59366e+07	74	1	2	109499	110
FUN_012667-T1	hypothetical protein	32882	1	1	1.74382e+06	160	1	1	107890	111
ma368	hypothetical protein	24646	3	4	955069	186	2	2	105815	112
FUN_009911-T1	1-pyrroline-5-carboxylate dehydrogenase [EC:1.2.1.88]	63918					3	3	98149.6	113
FUN_004807-T1	hypothetical protein	20513					2	2	97832.3	114
FUN_003504-T1	hypothetical protein	20082	6	7	3.43426e+06	136	2	2	96561.8	115
FUN_015707-T1	spore coat protein A, manganese oxidase [EC:1.16.3.3]|o-aminophenol oxidase [EC:1.10.3.4]	63164					3	3	95536	116
ma584	putative low complexity protein	27392	2	3	453345	210	1	1	88837.4	117
FUN_002070-T1	superoxide dismutase, Cu-Zn family [EC:1.15.1.1]	17076					1	1	83507.7	118
ma500	hypothetical protein	9428					1	1	75369	119
ma681	hypothetical protein	49580	2	2	377495	215	1	1	71529.4	120
FUN_013396-T1	voltage-dependent anion channel protein 2	33586	15	30	2.95947e+07	50	3	3	62424.8	121
ma186	collagen-like protein	140877	1	1	8432.32	302	4	5	61753.4	122
ma371	putative J domain-containing protein	43293	2	2	119366	251	2	2	59606.1	123
FUN_002728-T1	beta-agarase [EC:3.2.1.81]|polysaccharide biosynthesis protein PslG	80015					1	1	53727	124
FUN_010996-T1	Alpha beta-hydrolase	135523	22	27	1.52859e+06	166	3	3	50867.4	125
FUN_009344-T1	Kazal type serine protease inhibitors	28973					1	1	47885.1	126
FUN_004876-T1	Four repeated domains in the Fasciclin I family of proteins, present in many other contexts.	89636	1	1	77555.8	263	2	2	46483.2	127
ma403	hypothetical protein	54120	6	10	1.53309e+06	165	1	1	45399.2	128
FUN_005183-T1	hypothetical protein	164097					1	1	45338.4	129
FUN_005598-T1	PFAM LmbE family protein	28921					1	2	42217.5	130
ma143	putative virion-associated membrane protein	38792	13	22	1.47009e+07	79	1	1	38804.3	131
FUN_013067-T1	lysosomal alpha-mannosidase [EC:3.2.1.24]	114078					3	3	37863.9	132
ma790	hypothetical protein	39962	6	6	1.18856e+06	180	1	1	37322.5	133
ma813	collagen-like protein	175246					2	3	36237.3	134
FUN_005494-T1	SWI/SNF-related matrix-associated actin-dependent regulator of chromatin subfamily A member 2/4 [EC:3.6.4.-]|collagen type XIII alpha|collagen type V/XI/XXIV/XXVII, alpha	131222	1	1	20943.2	295	1	2	35511.9	135
FUN_000072-T1	beta-glucosidase [EC:3.2.1.21]	74981					1	1	33991.2	136
ma476	putative thiolprotease	34902	17	24	8.53366e+06	103	2	3	33781.3	137
ma170	hypothetical protein	32440	5	5	1768303	159	1	1	29583.6	138
FUN_003211-T1	WNT inhibitory factor 1	41515					1	1	26922.3	139
ma583	hypothetical protein	44009	17	20	4.12926e+06	130	1	1	18294	140
ma686	hypothetical protein	40516	5	6	2.10451e+06	154	1	1	18145.3	141
ma455	ATP-dependent RNA helicase	207303	38	45	1.41014e+06	170	2	2	17601.8	142
ma348	hypothetical protein	35628					1	1	16231.2	143
ma23	hypothetical protein	23175	6	8	2.8429e+06	144	1	1	13023.5	144
FUN_005660-T1	alpha-glucosidase [EC:3.2.1.20]	101728					1	1	9556.43	145
FUN_007478-T1	hypothetical protein	95467					1	1	7260.95	146
FUN_010225-T1	serpin B	43575					1	1	not quantified
ma685	hypothetical protein	22257	7	17	3.53034e+08	5
ma595	hypothetical protein	21756	6	25	128449792	14
ma671a	GG-FeS	6338	2	7	77196608	19
ma313	hypothetical protein	8765	3	8	5.97017e+07	27
ma484	hypothetical protein	57745	24	78	52630432	34
ma684	hypothetical protein	19718	7	12	4.38897e+07	39
ma338	hypothetical protein	10042	1	3	37334076	42
ma269	RNA polymerase subunit 5	24317	16	28	3.66224e+07	44
ma382	hypothetical protein	18323	5	13	35177008	45
ma585	hypothetical protein	19105	7	12	2.96888e+07	49
AccaoMp13	similar to NuoG of E. coli%2C Swiss-Prot Accession Number P33602	8246	1	3	2.40718e+07	56
ma343	hypothetical protein	201036	86	158	2.20383e+07	57
ma310	directed RNA polymerase (II) subunit 1	168253	77	139	2.12021e+07	60
ma641	hypothetical protein	21529	5	10	2.07838e+07	61
ma439	mRNA-capping enzyme	135230	71	126	2.07178e+07	62
FUN_013762-T1	V-type proton ATPase 16 kDa proteolipid subunit	16580	5	8	19350502	63
ma481	SNF2 family helicase	92507	49	87	1.91601e+07	64
ma278	DNA-directed RNA polymerase subunit 2	136211	70	124	1.80643e+07	66
ma488	poxvirus poly(A) polymerase catalytic subunit-like protein	63835	31	52	17816256	68
FUN_001829-T1	guanine nucleotide-binding protein G(o) subunit alpha|guanine nucleotide-binding protein G(i) subunit alpha	40648	1	5	1.65533e+07	70
ma345	directed RNA polymerase subunit L	42483	21	34	1.63748e+07	72
ma446	putative DNA-directed RNA polymerase subunit	22198	8	9	1.60598e+07	73
ma574	hypothetical protein	59816	37	49	1.48164e+07	76
ma471	hypothetical protein	21601	10	11	14816080	77
ma438	divergent methyltransferase	39682	21	27	1.48088e+07	78
ma248	polymerase Rpb6	35923	8	14	1.35678e+07	83
ma206	hypothetical protein	49388	24	38	1.27965e+07	86
ma473	DNA-directed RNA polymerase subunit N	8684	5	11	1.21196e+07	87
ma817	hypothetical protein	11466	5	8	1.2115e+07	88
ma781	hypothetical protein	49990	21	35	1.0575e+07	92
ma453	Erv1/Alr family protein	17708	10	13	1.03847e+07	95
ma444	DEAD-like helicase	134586	43	68	9.0628e+06	98
ma502	hypothetical protein	245295	95	134	8752486	99
ma332	ankyrin repeat protein	221467	77	136	8.6852e+06	100
ma580	HrpA-like helicase	78459	35	60	8.57856e+06	102
ma418	kinase	53199	21	34	8.32073e+06	104
ma763	topoisomerase 1b	63339	24	37	7.26119e+06	107
ma712	hypothetical protein	50285	17	20	6.07432e+06	113
ma536	hypothetical protein	336858	95	135	6.0325e+06	114
ma511	DNA polymerase family X	40720	13	20	5.94197e+06	115
ma399	putative dehydrogenase	37480	6	9	5901892	116
ma194	hypothetical protein	28411	4	5	5.27435e+06	121
ma229	hypothetical protein	18367	4	6	5.18482e+06	122
ma524	serine/threonine protein phosphatase	34385	9	14	5.0603e+06	123
ma529	divergent protein kinase	47788	13	15	3.96823e+06	132
ma666	hypothetical protein	36401	10	12	3480372	135
ma601	helicase	66723	17	19	3.43163e+06	137
ma655	specificity S/Y phosphatase	24491	8	10	3.37023e+06	138
ma448	putative N-acetylglucosaminyl phosphatidylinositol deacetylase	21609	4	6	3.34044e+06	140
ma190	putative UV-damage endonuclease	38342	11	12	3.2047e+06	141
ma527	NAD-dependent DNA ligase	72882	20	26	2.96152e+06	142
ma372	putative ADP-ribosylglycohydrolase	57589	13	17	2.90143e+06	143
ma805	hypothetical protein	7913	1	1	2.81095e+06	145
ma208	putative glycosyltransferase	33489	11	13	2.78041e+06	146
ma532	ribonuclease H	23913	9	10	2.69921e+06	148
ma578	SNF2-like domain protein	51896	11	12	2.65691e+06	149
ma256	VIP2 superfamily protein	86551	20	26	2.6413e+06	151
ma16	hypothetical protein	28028	5	7	2.31419e+06	152
FUN_015573-T1	hypothetical protein	14443	2	2	2.29523e+06	153
FUN_014974-T1	glutathione S-transferase [EC:2.5.1.18]	15179	2	2	1.94801e+06	155
ma688	deoxyribodipyrimidine photolyase-related protein	61476	13	15	1.86641e+06	156
ma450	hypothetical protein	29368	8	9	1.85373e+06	157
FUN_006079-T1	hypothetical protein	39519	3	5	1.8504e+06	158
ma436	XPG family endonuclease	49500	7	9	1.68377e+06	162
ma221	CheD chemotaxis protein	29026	2	5	1.62159e+06	164
ma520	hypothetical protein	18251	3	3	1.47754e+06	167
FUN_010879-T1	ADP/ATP carrier protein	34021	6	7	1.44723e+06	168
ma537	putative ubiquitin carboxyl-terminal hydrolase	46826	8	9	1.4404e+06	169
ma499	hypothetical protein	20172	2	3	1.40182e+06	171
ma451	ankyrin repeat protein	89180	18	20	1.36635e+06	172
ma636	cyclophilin family protein	27833	4	5	1.35911e+06	173
FUN_011837-T1	C-8 sterol isomerase [EC:5.-.-.-]	24427	2	2	1.34522e+06	174
ma314	hypothetical protein	20234	6	8	1.32496e+06	175
FUN_014353-T1	Protein of unknown function (DUF3455)	21838	1	1	1.27979e+06	176
FUN_002643-T1	cation-dependent mannose-6-phosphate receptor	28844	3	3	1.2754e+06	177
ma470	hypothetical protein	29785	2	3	1.26612e+06	178
FUN_005099-T1	ubiquitin carboxyl-terminal hydrolase 47 [EC:3.4.19.12]	122560	1	1	1.1749e+06	181
ma185	nuclease	51388	7	8	1.15677e+06	182
ma479	hypothetical protein	35215	5	5	1.10231e+06	183
FUN_012794-T1	small nuclear ribonucleoprotein Sm D3	14673	2	2	1.09759e+06	184
ma250	hypothetical protein	45474	7	7	957521	185
ma496	hypothetical protein	37036	8	8	954454	187
FUN_007964-T1	ADP-ribosylation factor 1/2|Arf/Sar family, other	20763	2	2	952116	188
ma776	hypothetical protein	22264	2	2	913733	189
ma646	stomatin family protein	31190	4	6	842113	190
ma534	putative endonuclease 4	33311	3	3	838628	191
ma619	hypothetical protein	10862	1	1	776824	192
FUN_000616-T1	Serine/threonine-protein phosphatase PP1-alpha catalytic subunit	34476	7	8	776212	193
ma503	putative metallopeptidase WLM domain protein	22958	2	2	772659	194
ma341	hypothetical protein	39987	3	3	732937	195
ma118	oxygenase superfamily protein	24928	3	3	702969	197
FUN_012283-T1	ketol-acid reductoisomerase [EC:1.1.1.86]|calmodulin|actinin-like protein	27970	3	4	681813	198
ma492	hypothetical protein	35561	1	1	620779	199
FUN_003837-T1	Ras-related C3 botulinum toxin substrate 1|cell division control protein 42|Rho family, other	21431	2	2	614592	200
FUN_008722-T1	small nuclear ribonucleoprotein B and B'	28487	3	4	604460	201
ma515	formamidopyrimidine-DNA glycosylase	35353	6	7	557940	202
ma613	putative helicase	142556	19	20	556727	203
ma267	putative Zn-dependent peptidase	50482	6	6	527396	204
ma415	putative alpha_beta hydrolase	29884	2	2	512756	205
FUN_012270-T1	H/ACA ribonucleoprotein complex subunit 1	23019	3	3	502229	206
ma406	hypothetical protein	42050	6	8	480736	207
FUN_007543-T1	ATPase activity	167038	1	1	477922	208
ma262	SET and RNase_H domain-containing protein	33304	3	3	473969	209
ma449	glycosyltransferase	29756	2	2	431871	212
ma220	formamidopyrimidine-DNA glycosylase	33836	2	2	425427	213
ma422	hypothetical protein	58864	3	3	422850	214
FUN_015602-T1	filamin|plexin C	88770	4	4	356811	216
FUN_002854-T1	elongation factor 1-alpha	19302	1	1	326306	217
ma346	phosphatase/kinase	46634	4	4	319368	218
ma579	hypothetical protein	28580	1	1	293997	220
AccaoMp14	similar to NuoG of E. coli%2C Swiss-Prot Accession Number P33602	43934	1	1	276632	221
ma513	ankyrin repeat protein	85363	8	8	271756	222
FUN_007629-T1	hypothetical protein	12947	1	1	266829	223
FUN_009147-T1	peroxisomal membrane protein 2|protein Mpv17	21198	2	2	266732	224
ma37	macrocin O-methyl transferase	23871	3	4	250687	225
FUN_000574-T1	ribosomal 40S subunit protein S13	16941	1	1	223789	226
FUN_000704-T1	hypothetical protein	11991	1	2	217214	227
ma533	hypothetical protein	29858	1	1	213837	228
ma319	hypothetical protein	16346	1	2	209932	229
FUN_012613-T1	serine protease [EC:3.4.21.-]|aqualysin 1 [EC:3.4.21.111]	42550	1	1	208784	230
ma287	tyrosine phosphatase	17711	1	1	199545	231
FUN_007894-T1	alkaline phosphatase [EC:3.1.3.1]	61252	2	2	196731	232
FUN_005461-T1	Casein kinase II subunit alpha'	40052	1	1	192789	233
FUN_001561-T1	60S ribosomal protein L18	20774	1	1	192031	234
FUN_002349-T1	C2 and GRAM domain-containing protein	56521	3	3	191653	235
FUN_005403-T1	hypothetical protein	22598	2	2	182095	236
FUN_014665-T1	40S ribosomal protein	21930	1	1	181435	237
ma441	leucine-rich repeat domain protein	48854	3	3	168936	239
FUN_015425-T1	acid phosphatase type 7	76852	1	1	158880	242
FUN_000911-T1	N-acetylated-alpha-linked acidic dipeptidase [EC:3.4.17.21]	79591	2	2	130398	244
AccaoMp09	similar to NuoG of E. coli%2C Swiss-Prot Accession Number P33602	38914	1	1	128643	245
FUN_014472-T1	extracellular region	107469	2	2	127779	246
ma192	uridyltransferase	28738	1	1	127631	247
FUN_005023-T1	hypothetical protein	61993	1	2	127448	248
FUN_000641-T1	cathepsin D [EC:3.4.23.5]|cathepsin E [EC:3.4.23.34]|phytepsin [EC:3.4.23.40]	53771	2	2	123581	249
FUN_014275-T1	DnaJ homolog subfamily C member 8	46465	1	1	120042	250
ma388	hypothetical protein	53921	1	1	117630	252
FUN_012910-T1	TBC1 domain family member 8/9	125054	1	1	116735	253
ma377	putative capsid protein 2	70481	3	3	115730	254
ma197	putative potassium channel protein	12422	1	1	111025	256
FUN_003560-T1	endoglucanase [EC:3.2.1.4]|rhamnogalacturonan endolyase [EC:4.2.2.23]	64310	3	3	106238	257
FUN_011172-T1	large subunit ribosomal protein L9e	21447	1	1	98232.6	258
FUN_000636-T1	solute carrier family 25 (mitochondrial phosphate transporter), member 3	35058	1	1	88619.5	259
FUN_006859-T1	hypothetical protein	58013	1	1	83212.4	261
FUN_009903-T1	actin beta/gamma 1	132539	2	2	78485	262
FUN_006288-T1	prohibitin 2	34209	1	1	69922.6	264
ma27	hypothetical protein	25114	1	1	61608.3	265
FUN_005196-T1	solute carrier family 25 (mitochondrial phosphate transporter), member 3	33966	1	1	60229.4	266
FUN_008201-T1	large subunit ribosomal protein L6e	27470	1	1	59276.7	267
ma461	sulfotransferase	31690	1	1	58938	268
ma375	capsid protein 4	57982	1	1	56397.4	269
FUN_000525-T1	V-type H+-transporting ATPase subunit a	92623	1	1	55916.2	270
FUN_005909-T1	C2 domain	38138	1	1	55616.8	271
ma616	hypothetical protein	19429	1	1	50406.5	273
ma622	hypothetical protein	24735	1	1	49230	274
FUN_006724-T1	pyruvate dehydrogenase E2 component (dihydrolipoamide acetyltransferase) [EC:2.3.1.12]	53660	1	1	47289.5	275
ma711	EGF-like domain-containing protein	57150	1	1	47187.7	276
FUN_006857-T1	cytoskeleton-associated protein 5	240985	1	1	41369.6	277
AccaoMp04	A single continuous orf encodes cox1 and cox2	99214	1	1	41353.6	278
ma379	A32-like packaging ATPase	33104	1	1	40643.5	279
ma582	ADP-ribosyltransferase	37102	1	1	37910.8	280
FUN_010884-T1	large subunit ribosomal protein L9e|chaperonin GroEL	60850	1	1	37856	281
ma831	hypothetical protein	47363	1	1	37361.5	282
ma213	AAA family ATPase domain protein	61540	1	1	33912.6	283
FUN_011644-T1	Alpha amylase, catalytic domain	62134	1	1	33087.1	284
ma779	mitochondrial 18 Kda-like protein	21216	1	1	31912.3	285
FUN_014348-T1	elongation of very long chain fatty acids protein 6 [EC:2.3.1.199]	34527	1	1	29349.2	286
FUN_005106-T1	PhoQ Sensor	258405	1	1	28368.3	287
FUN_003273-T1	hypothetical protein	166795	1	1	28320	288
FUN_012581-T1	40S ribosomal protein S12	16613	1	1	28126.9	289
FUN_005056-T1	carotenoid cleavage oxygenase [EC:1.13.11.-]	65119	1	1	27395.3	290
FUN_000706-T1	phosphatidate phosphatase [EC:3.1.3.4]|diacylglycerol diphosphate phosphatase / phosphatidate phosphatase [EC:3.1.3.81 3.1.3.4]	34801	1	1	23450	291
FUN_003881-T1	aldehyde dehydrogenase (NAD+) [EC:1.2.1.3]|aldehyde dehydrogenase (NAD(P)+) [EC:1.2.1.5]	55196	1	1	23338.6	292
FUN_003267-T1	alternative oxidase activity	41674	1	1	21880.3	293
ma650	asparaginyl-tRNA synthetase	53836	1	1	21718.8	294
FUN_003194-T1	solute carrier family 25 (mitochondrial phosphate transporter), member 3	28869	1	1	19593.6	296
ma486	ribonuclease III	62350	1	1	17772.2	297
ma299	glycosyltransferase	66887	1	2	16164.4	298
FUN_002996-T1	40S ribosomal protein S16	16561	1	1	14250.2	299
ma507	B-family DNA polymerase	155428	1	1	12632.5	300
FUN_002825-T1	hypothetical protein	154061	1	1	9896.64	301
ma151	Zn-finger protein	10314	1	1	not quantified
ma216	putative glutamineamido transferase-like protein	23596	1	1	not quantified

## Sheet: M. maliensis
accession	protein name	mol. weight (Da)	Virion				Fibrils
			peptides	spectral counts	iBAQ	Rank	peptides	spectral counts	iBAQ	Rank
mm_751	mm_751	31078	17	77	1.6933e+08	5	25	261	7.17812e+08	1
mm_599	mm_599	30480	10	22	185896256	4	11	60	3.69198e+08	2
mm_155	mm_155	37367	15	118	9.13861e+07	8	21	382	3.02997e+08	3
mm_555	mm_555	35760	15	43	4.34865e+07	15	31	247	2.69008e+08	4
mm_586	mm_586	18322	12	17	9762601	44	21	66	137514560	5
mm_513	mm_513	36761	18	32	7.05252e+06	46	39	269	8.26487e+07	6
mm_294	mm_294	22723	4	6	13658128	34	7	18	7.82457e+07	7
mm_190	mm_190	26032	27	77	213566416	3	15	47	69339256	8
mm_281	mm_281	44159	24	44	1.87451e+07	25	27	96	5.71451e+07	9
mm_451	mm_451	31761	10	22	1.07384e+07	42	11	49	3.9946e+07	10
mm_583	mm_583	76950	42	67	5.10044e+06	58	60	185	3.926e+07	11
mm_539	mm_539	57527	16	27	8.803e+06	45	17	77	3.63229e+07	12
mm_457	mm_457	39359	6	7	2.78975e+06	78	11	27	3.31116e+07	13
mm_189	mm_189	19571	14	25	1.71161e+07	28	16	38	3.26963e+07	14
mm_290	mm_290	25543	15	32	1.12423e+07	38	19	68	3.20993e+07	15
mm_151	mm_151	22749	5	36	7.71294e+07	10	5	23	2.81705e+07	16
mm_392	mm_392	29375	9	21	1.92768e+07	24	10	28	2.67591e+07	17
mm_423	mm_423	36950	18	37	1.96251e+07	23	23	69	2.65021e+07	18
mm_173	mm_173	19468	6	9	1.23332e+06	115	14	31	2.5227e+07	19
mm_382	mm_382	71560	7	10	6882868	49	10	26	2.23552e+07	20
mm_107	mm_107	58312	14	19	1.81962e+06	100	25	81	2.22193e+07	21
mm_188	mm_188	17687	5	6	1.7275e+06	102	7	30	2.10421e+07	22
mm_570	mm_570	27719	8	11	4.96024e+06	59	11	34	1.98009e+07	23
mm_218	mm_218	45252	16	29	5823776	54	24	49	1.97894e+07	24
mm_535	mm_535	12281	5	5	1307712	114	9	18	1.92885e+07	25
mm_379	mm_379	85092	28	38	1.11229e+07	40	25	59	1.65553e+07	26
mm_252	mm_252	40336	14	31	1.62751e+07	29	15	46	16169284	27
mm_501b	mm_501b	10387	2	5	18514328	26	6	9	15332212	28
mm_337	mm_337	20865	3	7	3.03963e+06	75	3	19	1.37763e+07	29
mm_404	mm_404	22198	5	7	1.6164e+06	105	11	26	1.30517e+07	30
mm_564	mm_564	44826	12	14	2440202	86	18	63	1.25265e+07	31
mm_459	mm_459	30311	7	11	3738509	66	7	18	1.01957e+07	32
mm_635	mm_635	52227	19	48	3.22663e+07	17	14	42	9.31741e+06	33
mm_478	mm_478	17986	8	9	2.53256e+06	83	10	18	9.06893e+06	34
mm_162	mm_162	48087	11	14	982534	123	22	37	8.55845e+06	35
mm_458	mm_458	36941	7	8	3.40238e+06	68	6	8	7.88177e+06	36
mm_743	mm_743	18633	6	6	453330	145	10	19	7368048	37
mm_291	mm_291	63174	10	19	6.1573e+06	51	15	51	7.23852e+06	38
mm_536	mm_536	18092	6	14	6.4113e+07	12	4	8	7.14879e+06	39
mm_338	mm_338	137815	78	341	8.78408e+07	9	51	107	6.75885e+06	40
mm_503	mm_503	86228	51	83	1.12131e+07	39	48	72	6.45209e+06	41
mm_321	mm_321	28666	18	48	6.50475e+07	11	14	33	6.3412e+06	42
mm_43b	mm_43b	8023	6	10	23401256	20	3	9	6291603	43
mm_154	mm_154	31187	6	6	2.4407e+06	85	9	13	6161014	44
mm_501	mm_501	18805	3	4	6.0634e+06	52	7	24	6.03533e+06	45
mm_153	mm_153	44529	21	69	32588442	16	15	41	4.39299e+06	46
mm_106	mm_106	38902	7	8	2.71696e+06	81	10	20	4.35537e+06	47
mm_612	mm_612	21499	1	1	1.10603e+06	119	2	4	4171582	48
mm_706	mm_706	38368	7	10	1.6794e+06	103	9	14	4.16809e+06	49
mm_403	mm_403	61320	11	12	1.96641e+06	95	16	23	3.88181e+06	50
mm_166	mm_166	43928	9	19	15746028	30	6	22	3.80844e+06	51
mm_197	mm_197	11803	3	3	562732	138	7	8	3604078	52
mm_585	mm_585	24653	19	30	4.38146e+07	14	10	13	3.57715e+06	53
mm_574	mm_574	31050	7	9	1.07781e+06	122	14	19	3.46325e+06	54
mm_287	mm_287	21320	10	14	4.23939e+06	62	9	14	3.36274e+06	55
mm_87	mm_87	92343	9	21	6.76087e+06	50	9	14	3.11513e+06	56
mm_265	mm_265	141007	21	39	6.99884e+06	47	13	21	2.88292e+06	57
mm_581	mm_581	19930	9	14	5322048	57	5	10	2.88072e+06	58
mm_542	mm_542	21725	9	27	6.0027e+07	13	5	8	2.85424e+06	59
mm_371	mm_371	72564	71	313	2.1493e+08	2	26	39	2.74256e+06	60
mm_538	mm_538	33324	6	7	688343	131	11	18	2.6265e+06	61
mm_363	mm_363	37470	6	13	1.99456e+06	94	4	11	2552584	62
mm_658	mm_658	59831	21	26	3.342e+06	71	19	29	2.19594e+06	63
mm_473	mm_473	19898	3	6	2.21207e+06	90	3	4	2.04032e+06	64
mm_356	mm_356	67421	61	535	3.11678e+08	1	20	36	2.00751e+06	65
mm_234	mm_234	17307	2	2	459179	144	8	12	1.97962e+06	66
mm_504	mm_504	77115	39	78	10653792	43	25	32	1.6108e+06	67
FUN_013532-T1	hypothetical protein	31432					1	1	1.53734e+06	68
mm_427	mm_427	55664	3	4	1.08917e+06	120	4	5	1482159	69
mm_124	mm_124	33413					4	5	1.43976e+06	70
mm_182	mm_182	23739	12	14	3.74165e+06	65	8	10	1.41356e+06	71
mm_439	mm_439	106969	54	255	1.44533e+08	6	25	27	1.38045e+06	72
mm_367	mm_367	15497	3	3	709165	129	3	4	1.07444e+06	73
mm_507	mm_507	11746	3	3	1.1075e+06	118	2	4	1.05156e+06	74
mm_643	mm_643	28529	14	24	19745606	22	5	8	1.01116e+06	75
mm_328	mm_328	45593	1	1	550556	139	3	5	951065	76
mm_391b	mm_391b	8686	5	5	923065	124	3	6	909683	77
mm_148	mm_148	47584					2	3	857058	78
mm_630	mm_630	28060	6	18	25973870	18	3	3	830020	79
mm_474	mm_474	31945	6	8	1.82919e+06	99	4	7	740062	80
mm_396	mm_396	39561	18	26	3.99464e+06	64	10	13	731918	81
mm_347	mm_347	18324	3	9	6.92697e+06	48	2	2	621219	82
FUN_000915-T1	Profilin-1A	13084	1	1	91360.3	194	1	1	588926	83
mm_633	mm_633	22246	5	24	1.00004e+08	7	2	3	583850	84
mm_310	mm_310	25206					4	6	523686	85
mm_568	mm_568	19247	5	17	14852400	32	2	2	521717	86
mm_634	mm_634	40501	4	5	309029	157	7	9	517220	87
mm_629	mm_629	49469	2	2	138840	182	5	6	420491	88
mm_384	mm_384	41172	16	20	2.78474e+06	79	7	9	408561	89
mm_372	mm_372	19345	4	4	433834	146	4	5	386051	90
mm_295	mm_295	19003	18	39	1.81695e+07	27	4	4	365364	91
mm_709	mm_709	21981	1	2	169541	174	3	3	339026	92
mm_415	mm_415	207154	31	34	617263	133	31	34	321309	93
mm_326	mm_326	139027	36	42	1.40753e+06	112	12	15	309018	94
mm_413	mm_413	17506	7	9	1.49995e+06	108	4	4	306099	95
mm_442	mm_442	63854	24	31	4.51758e+06	61	8	10	304860	96
FUN_005294-T1	Ubiquitin-60S ribosomal protein L40	16631	3	3	78833.8	198	3	5	279043	97
mm_238	mm_238	78532	1	2	51489.7	211	3	3	251546	98
mm_482	mm_482	48869	13	17	1.42429e+06	110	6	7	226456	99
mm_584	mm_584	21369	3	3	1.49285e+06	109	3	3	224932	100
mm_519	mm_519	59845	28	39	3.31874e+06	72	9	11	221785	101
mm_129	mm_129	12323	4	4	2.6201e+06	82	1	1	221118	102
mm_142	mm_142	79940	15	19	1.19745e+06	116	7	10	219243	103
FUN_007185-T1	nephrocystin-3	210919					1	7	200750	104
mm_735	mm_735	39681	12	14	2.74672e+06	80	5	7	186121	105
mm_408	mm_408	29803	6	6	573247	137	3	3	169837	106
mm_429	mm_429	34924	12	18	2.02596e+06	93	4	4	164664	107
mm_323	mm_323	21707	12	18	15325978	31	2	3	163206	108
mm_92	mm_92	23815	1	1	not quantified		2	2	161408	109
FUN_002349-T1	C2 and GRAM domain-containing protein	56521	2	2	47504.6	212	3	3	160255	110
mm_631	mm_631	28253	10	17	2.11355e+07	21	1	2	154122	111
mm_632	mm_632	19675	5	13	2.3859e+07	19	2	2	144538	112
mm_514	mm_514	93080	29	31	1.34161e+06	113	7	8	142102	113
mm_532	mm_532	18587	11	15	1.35835e+07	35	2	2	139195	114
mm_804	mm_804	31057	4	5	732402	128	3	4	136671	115
FUN_007527-T1	thioredoxin 1	11390					1	1	135475	116
mm_236	mm_236	39092	1	1	32013.9	219	2	2	127138	117
mm_259	mm_259	13562	2	2	115540	187	2	2	114577	118
mm_211	mm_211	22281	6	7	1953968	96	1	1	107453	119
mm_185	mm_185	94750	23	31	3.34838e+06	70	5	8	91154.7	120
FUN_005909-T1	C2 domain	38138	1	1	25152.2	223	2	2	86467	121
FUN_012589-T1	hypothetical protein	54303					1	1	77020.8	122
mm_366	mm_366	54166	1	1	52368.1	210	1	1	71364.8	123
FUN_012775-T1	C2 domain	71312					2	3	69412	124
mm_655	mm_655	53919					2	2	63659.2	125
mm_608	mm_608	36455	7	7	791698	125	2	2	63099.2	126
mm_717	mm_717	59867					3	3	58721.3	127
FUN_012283-T1	ketol-acid reductoisomerase [EC:1.1.1.86]|calmodulin|actinin-like protein	27970	4	6	484060	142	1	1	58434.6	128
FUN_012036-T1	Splicing factor 3B subunit 4	34112	1	1	56362.9	208	1	1	53987.2	129
mm_715	mm_715	72900	1	1	22050.2	225	4	4	48687.5	130
mm_805	mm_805	24901	1	1	not quantified		1	1	47787.6	131
mm_472	mm_472	18148					1	1	38254.9	132
mm_251	mm_251	29401	3	4	366425	153	2	2	32593	133
mm_296	mm_296	221532	62	87	2.32581e+06	87	10	10	32031.4	134
FUN_011648-T1	hypothetical protein	33026					1	1	30449.2	135
mm_446	mm_446	34228	2	2	137033	183	1	1	30255.9	136
mm_407	mm_407	29745	1	1	106849	189	1	1	27638.8	137
mm_316	mm_316	28928	10	14	1.42038e+06	111	1	1	19845.5	138
mm_525	mm_525	51932	3	3	90377.9	195	1	1	19106.1	139
mm_312	mm_312	35034					1	1	18223.7	140
mm_358	mm_358	46342	16	18	1.51046e+06	107	1	1	18082.7	141
mm_489	mm_489	48630	4	6	112693	188	1	1	17959.1	142
mm_279	mm_279	23831	3	7	409147	149	1	1	16306.1	143
mm_306	mm_306	200888	85	133	6.0363e+06	53	2	2	16272.3	144
FUN_003080-T1	poly(ADP-ribose) glycohydrolase [EC:3.2.1.143]	61648					1	1	15632.8	145
mm_231	mm_231	50694	2	2	58374.4	205	1	1	14858.4	146
FUN_008722-T1	small nuclear ribonucleoprotein B and B'	28487	3	4	367014	152	1	1	14702.1	147
mm_636	mm_636	61567	10	10	478715	143	2	2	14175	148
mm_397	mm_397	135525	54	92	4.7902e+06	60	1	2	14110	149
mm_237	mm_237	70245					1	1	13961.7	150
mm_530	mm_530	43742	15	17	1.18944e+06	117	1	1	13031.3	151
mm_402	mm_402	134476	40	51	2.28322e+06	88	1	1	11432.3	152
mm_195	mm_195	102967	1	1	37097.7	217	1	1	9879.43	153
mm_437	mm_437	57729	19	35	13117471	37	1	1	8956.79	154
FUN_000519-T1	hypothetical protein	42196					1	2	8474.84	155
mm_453	mm_453	19931	2	2	417868	148	1	1	7981.5	156
mm_378	mm_378	73211	33	49	3.69992e+06	67	1	1	6789.71	157
FUN_011942-T1	FYVE, RhoGEF and PH domain containing 5/6	76174					1	1	6622.92	158
FUN_005494-T1	SWI/SNF-related matrix-associated actin-dependent regulator of chromatin subfamily A member 2/4 [EC:3.6.4.-]|collagen type XIII alpha|collagen type V/XI/XXIV/XXVII, alpha	131222					1	1	3673.2	159
FUN_008531-T1	hypothetical protein	216565					1	1	not quantified
mm_277b	mm_277b	9461	2	3	14662356	33
mm_612b	mm_612b	5944	1	2	13218642	36
mm_233	mm_233	24234	16	27	10995976	41
mm_308	mm_308	42497	21	32	5.48976e+06	55
mm_434	mm_434	92500	43	79	5.4043e+06	56
mm_241	mm_241	136383	59	96	4.14479e+06	63
mm_275	mm_275	168235	62	106	3367672	69
mm_168	mm_168	49455	16	26	3.12367e+06	73
mm_527	mm_527	78600	34	51	3.04468e+06	74
mm_425	mm_425	21606	9	13	2.89106e+06	76
mm_464	mm_464	40722	23	27	2.88441e+06	77
mm_477	mm_477	34403	10	13	2.51479e+06	84
mm_660	mm_660	50395	18	22	2.24791e+06	89
mm_455	mm_455	245722	88	114	2.04995e+06	91
mm_598	mm_598	24386	11	16	2.03568e+06	92
mm_488	mm_488	336695	84	101	1.8703e+06	97
mm_381	mm_381	53359	21	28	1.85861e+06	98
mm_480	mm_480	72838	15	17	1.81109e+06	101
mm_548	mm_548	66712	23	31	1.64746e+06	104
mm_698	mm_698	63298	14	16	1.56259e+06	106
mm_714	mm_714	50233	14	15	1.0788e+06	121
mm_426b	mm_426b	8684	2	3	734229	126
mm_220	mm_220	86599	21	25	732491	127
mm_170	mm_170	33481	9	10	699249	130
mm_212	mm_212	36101	4	6	673025	132
mm_305	mm_305	30371	3	3	614897	134
mm_336	mm_336	57458	9	10	600310	135
mm_748	mm_748	11464	2	2	597574	136
FUN_001829-T1	guanine nucleotide-binding protein G(o) subunit alpha|guanine nucleotide-binding protein G(i) subunit alpha	40648	1	1	535199	140
mm_424	mm_424	29804	6	8	517647	141
mm_486	mm_486	33342	5	7	428750	147
mm_177	mm_177	13988	2	2	399621	150
mm_164	mm_164	17722	4	4	397865	151
mm_409	mm_409	29236	4	5	349459	154
mm_803	mm_803	28012	4	4	342422	155
FUN_007964-T1	ADP-ribosylation factor 1/2|Arf/Sar family, other	20763	4	4	310648	156
mm_410	mm_410	89272	9	9	273348	158
FUN_000616-T1	Serine/threonine-protein phosphatase PP1-alpha catalytic subunit	34476	5	5	272937	159
mm_150	mm_150	38342	7	7	265540	160
mm_432	mm_432	35174	3	3	252715	161
FUN_012794-T1	small nuclear ribonucleoprotein Sm D3	14673	1	2	244484	162
mm_226	mm_226	33216	3	3	229162	163
FUN_006079-T1	hypothetical protein	39519	2	2	210813	164
FUN_009058-T1	putative mediator of RNA polymerase II transcription subunit 36b	26588	4	4	210421	165
mm_468	mm_468	33361	5	6	208047	166
mm_406	mm_406	26977	3	3	199589	167
mm_450	mm_450	38141	3	4	196513	168
mm_332	mm_332	25018	2	2	192910	169
mm_579	mm_579	27773	3	3	190824	170
FUN_015573-T1	hypothetical protein	14443	1	1	178752	171
FUN_013396-T1	voltage-dependent anion channel protein 2	33586	3	4	174719	172
mm_284	mm_284	16314	1	1	171531	173
mm_368	mm_368	41924	5	6	167056	175
mm_198	mm_198	234466	9	11	165236	176
FUN_008471-T1	hypothetical protein	15348	1	1	164557	177
FUN_012270-T1	H/ACA ribonucleoprotein complex subunit 1	23019	1	1	152000	178
mm_526	mm_526	31873	1	1	145884	179
mm_681	mm_681	12716	1	1	142267	180
mm_183	mm_183	33701	4	4	139847	181
mm_309	mm_309	46449	3	4	131663	184
mm_81	mm_81	24963	3	3	131373	185
mm_146	mm_146	51286	4	4	123831	186
mm_199	mm_199	119109	3	4	102144	190
mm_484	mm_484	22897	3	3	99066.1	191
FUN_011295-T1	DNA-directed RNA polymerase subunit 10-like protein	8369	1	1	96595.3	192
mm_393	mm_393	49415	4	5	92751.9	193
mm_385	mm_385	58189	2	2	88245.3	196
mm_815	mm_815	19720	1	1	85798.1	197
mm_214	mm_214	45603	3	3	78812	199
mm_560	mm_560	142585	8	8	74064.9	200
mm_206	mm_206	17632	1	1	73620	201
mm_341	mm_341	71492	4	4	66829.9	202
FUN_015134-T1	tRNA(His) guanylyltransferase [EC:2.7.7.79]	34633	1	1	64811.8	203
FUN_002401-T1	hypothetical protein	44012	1	1	59534.5	204
mm_18	mm_18	17771	1	1	58349.2	206
mm_485	mm_485	29475	1	1	57443.3	207
FUN_013470-T1	hypothetical protein	25562	1	1	55345	209
mm_184	mm_184	29012	1	1	42710.8	213
FUN_000274-T1	response to other organism	44326	2	2	41904	214
mm_248	mm_248	37614	1	1	40253.9	215
FUN_000847-T1	hypothetical protein	21510	1	1	39785.8	216
mm_611	mm_611	37948	1	1	36849	218
FUN_007405-T1	Ras- protein Rab-7A	22759	1	1	31256.5	220
mm_339	mm_339	57819	4	5	29572.1	221
FUN_006859-T1	hypothetical protein	58013	1	1	25462.9	222
mm_531	mm_531	29475	1	1	23681.4	224
mm_466	mm_466	85266	2	2	22049.5	226
mm_335	mm_335	42640	1	1	21136.3	227
mm_399	mm_399	48946	1	1	20375.9	228
FUN_003837-T1	Ras-related C3 botulinum toxin substrate 1|cell division control protein 42|Rho family, other	21431	1	1	20158.8	229
mm_591	mm_591	35684	1	1	17586	230
FUN_011771-T1	bridging integrator 3	46092	1	1	15299.1	231
mm_344	mm_344	33160	1	1	14439.8	232
FUN_009903-T1	actin beta/gamma 1	132539	2	2	12948.3	233
FUN_012580-T1	Target of Myb protein 1-like	56103	1	1	12057.1	234
mm_56	mm_56	24684	1	1	11212.3	235
mm_340	mm_340	263203	4	4	10388.9	236
mm_297	mm_297	102647	1	1	9358.63	237
mm_264	mm_264	66675	1	1	8081.21	238
FUN_014417-T1	ubiquitin carboxyl-terminal hydrolase 34 [EC:3.4.19.12]	283398	1	1	4457.06	239
FUN_005106-T1	PhoQ Sensor	258405	1	1	3870.4	240
